# Supplementary material for: Bis(1H-benzimidazole-κN 3)bis­(4-methyl­benzoato-κ2 O,O′)copper(II)
Source: Acta Crystallogr Sect E Struct Rep Online. 2008 May 3;64(Pt 6):m764. doi: 10.1107/S1600536808012440 (PMC2961541; doi:10.1107/S1600536808012440)
Supplement: Supplementary file 1 [file e-64-0m764-sup1.cif]

##############################################################################
###                                                                        ###
###        Electronic paper (Acta Crystallographica Section E)             ###
###                                                                        ###
##############################################################################
#                                                                            #
# This CIF contains the data in a paper accepted for publication in Acta     #
# Crystallographica Section E. It conforms to the requirements of Notes      #
# for Authors for Section E, and has been peer reviewed under the auspices   #
# of the IUCr Commission on Journals.                                        #
#                                                                            #
# Full details of the Crystallographic Information File format               #
# are given in the paper "The Crystallographic Information File (CIF):       #
# a New Standard Archive File for Crystallography" by S. R. Hall, F. H.      #
# Allen and I. D. Brown [Acta Cryst. (1991), A47, 655-685].                  #
#                                                                            #
# The current version of the core CIF dictionary is obtainable from          #
# ftp://ftp.iucr.org/pub/cif_core.dic. The current version number is 2.4.    #
#                                                                            #
# Software is freely available for graphical display of the structure(s) in  #
# this CIF.  For information consult the CIF home page http://www.iucr.org/  #
# cif/home.html                                                              #
#                                                                            #
# This file may be used for bona fide research purposes within the           #
# scientific community so long as proper attribution is given to the journal # 
# article from which it was obtained.                                        #
#                                                                            #
##############################################################################
                                             
data_I
_audit_creation_method     SHELXL-97
_chemical_name_systematic
;
Bis(1H-benzimidazole-\kN^3^)bis(4-methylbenzoato-
\k^2^<i>O</i>,<i>O</i>')copper(II)
;
_chemical_name_common     ?
_chemical_formula_moiety     'C30 H26 Cu N4 O4'
_chemical_formula_sum     'C30 H26 Cu N4 O4'
_chemical_formula_iupac     '[Cu (C8 H7 O2)2 (C7 H6 N2)2]'
_chemical_formula_weight     570.10
_chemical_melting_point     ?
_symmetry_cell_setting     'Triclinic'
_symmetry_space_group_name_H-M     'P -1'
_symmetry_space_group_name_Hall     '-P 1'
loop_
    _symmetry_equiv_pos_as_xyz
    'x, y, z'
    '-x, -y, -z'
_cell_length_a     7.2623(2)
_cell_length_b     7.60680(10)
_cell_length_c     12.9624(2)
_cell_angle_alpha     99.687(2)
_cell_angle_beta     96.3900(10)
_cell_angle_gamma     104.776(3)
_cell_volume     673.54(3)
_cell_formula_units_Z     1
_cell_measurement_reflns_used     3600
_cell_measurement_theta_min     1.36
_cell_measurement_theta_max     28
_cell_measurement_temperature     296(2)
_exptl_crystal_description     block
_exptl_crystal_colour     blue
_exptl_crystal_size_max     0.40
_exptl_crystal_size_mid     0.30
_exptl_crystal_size_min     0.20
_exptl_crystal_density_diffrn     1.406
_exptl_crystal_density_meas     ?
_exptl_crystal_density_method     'not measured'
_exptl_crystal_F_000     295
_exptl_absorpt_coefficient_mu     0.854
_exptl_absorpt_correction_type     multi-scan
_exptl_absorpt_process_details     '(SADABS; Sheldrick, 1996)'
_exptl_absorpt_correction_T_min     0.7264
_exptl_absorpt_correction_T_max     0.8478
_exptl_special_details
;
;
_diffrn_ambient_temperature     296(2)
_diffrn_radiation_type     MoK\a
_diffrn_radiation_wavelength     0.71073
_diffrn_radiation_source     'fine-focus sealed tube'
_diffrn_radiation_monochromator     graphite
_diffrn_measurement_device_type     'Bruker APEXII area-detector'
_diffrn_measurement_method     '\f and \w'
_diffrn_detector_area_resol_mean     ?
_diffrn_reflns_number     8200
_diffrn_reflns_av_R_equivalents     0.0260
_diffrn_reflns_av_sigmaI/netI     0.0303
_diffrn_reflns_theta_min     1.61
_diffrn_reflns_theta_max     26.50
_diffrn_reflns_theta_full     26.50
_diffrn_measured_fraction_theta_max     0.983
_diffrn_measured_fraction_theta_full     0.983
_diffrn_reflns_limit_h_min     -9
_diffrn_reflns_limit_h_max     9
_diffrn_reflns_limit_k_min     -9
_diffrn_reflns_limit_k_max     9
_diffrn_reflns_limit_l_min     -16
_diffrn_reflns_limit_l_max     16
_diffrn_standards_number     0
_diffrn_standards_interval_count     ?
_diffrn_standards_interval_time     ?
_diffrn_standards_decay_%     ?
_refine_special_details
;
Refinement of <i>F</i>^2^ against ALL reflections. The weighted <i>R</i>-factor
<i>wR</i> and goodness of fit <i>S</i> are based on <i>F</i>^2^, conventional
<i>R</i>-factors <i>R</i> are based on <i>F</i>, with <i>F</i> set to zero for
negative <i>F</i>^2^. The threshold expression of <i>F</i>^2^ >
\s(<i>F</i>^2^) is used only for calculating <i>R</i>-factors(gt) <i>etc</i>.
and is not relevant to the choice of reflections for refinement.
<i>R</i>-factors based on <i>F</i>^2^ are statistically about twice as large
as those based on <i>F</i>, and <i>R</i>- factors based on ALL data will be
even larger.
;
_reflns_number_total     2743
_reflns_number_gt     2445
_reflns_threshold_expression     I>2\s(I)
_refine_ls_structure_factor_coef     Fsqd
_refine_ls_matrix_type     full
_refine_ls_R_factor_all     0.0411
_refine_ls_R_factor_gt     0.0348
_refine_ls_wR_factor_gt     0.1123
_refine_ls_wR_factor_ref     0.1214
_refine_ls_goodness_of_fit_ref     0.880
_refine_ls_restrained_S_all     0.880
_refine_ls_number_reflns     2743
_refine_ls_number_parameters     179
_refine_ls_number_restraints     0
_refine_ls_hydrogen_treatment     constr
_refine_ls_weighting_scheme     calc
_refine_ls_weighting_details
                 'calc w=1/[\s^2^(Fo^2^)+(0.1115P)^2^] where P=(Fo^2^+2Fc^2^)/3'
_atom_sites_solution_hydrogens     geom
_atom_sites_solution_primary     direct
_atom_sites_solution_secondary     difmap
_refine_ls_shift/su_max     0.045
_refine_ls_shift/su_mean     0.001
_refine_diff_density_max     0.307
_refine_diff_density_min     -0.219
_refine_ls_extinction_method     none
_refine_ls_extinction_coef     ?
loop_
    _atom_type_symbol
    _atom_type_description
    _atom_type_scat_dispersion_real
    _atom_type_scat_dispersion_imag
    _atom_type_scat_source
    'C' 'C' 0.0033 0.0016
                         'International Tables Vol C Tables 4.2.6.8 and 6.1.1.4'
    'H' 'H' 0.0000 0.0000
                         'International Tables Vol C Tables 4.2.6.8 and 6.1.1.4'
    'Cu' 'Cu' 0.3201 1.2651
                         'International Tables Vol C Tables 4.2.6.8 and 6.1.1.4'
    'N' 'N' 0.0061 0.0033
                         'International Tables Vol C Tables 4.2.6.8 and 6.1.1.4'
    'O' 'O' 0.0106 0.0060
                         'International Tables Vol C Tables 4.2.6.8 and 6.1.1.4'
_computing_data_collection     'APEX2 (Bruker, 2004)'
_computing_cell_refinement     'SAINT (Bruker, 2004)'
_computing_data_reduction     'SAINT (Bruker, 2004)'
_computing_structure_solution     'SHELXS97 (Sheldrick, 2008)'
_computing_structure_refinement     'SHELXL97 (Sheldrick, 2008)'
_computing_molecular_graphics     'SHELXTL (Sheldrick, 2008)'
_computing_publication_material     'SHELXTL (Sheldrick, 2008)'
loop_
    _atom_site_type_symbol
    _atom_site_label
    _atom_site_fract_x
    _atom_site_fract_y
    _atom_site_fract_z
    _atom_site_U_iso_or_equiv
    _atom_site_adp_type
    _atom_site_calc_flag
    _atom_site_refinement_flags
    _atom_site_occupancy
    _atom_site_disorder_assembly
    _atom_site_disorder_group
    C C1 0.3775(3) 0.6448(3) 0.56672(17) 0.0404(5) Uani d . 1 . .
    H H1 0.4583 0.6988 0.6312 0.048 Uiso calc R 1 . .
    C C2 0.1775(3) 0.4328(3) 0.43989(18) 0.0397(5) Uani d . 1 . .
    C C3 0.0533(4) 0.2729(3) 0.3739(2) 0.0516(6) Uani d . 1 . .
    H H3 0.0277 0.1586 0.3942 0.062 Uiso calc R 1 . .
    C C4 -0.0289(4) 0.2922(4) 0.2778(2) 0.0602(7) Uani d . 1 . .
    H H4 -0.1113 0.1882 0.2313 0.072 Uiso calc R 1 . .
    C C5 0.0079(4) 0.4657(4) 0.2474(2) 0.0553(7) Uani d . 1 . .
    H H5 -0.0517 0.4739 0.1818 0.066 Uiso calc R 1 . .
    C C6 0.1304(3) 0.6235(3) 0.31304(18) 0.0449(5) Uani d . 1 . .
    H H6 0.1530 0.7380 0.2931 0.054 Uiso calc R 1 . .
    C C7 0.2189(3) 0.6062(3) 0.40969(17) 0.0355(4) Uani d . 1 . .
    C C15 0.5949(3) 0.8828(3) 0.31242(16) 0.0400(5) Uani d . 1 . .
    C C16 0.5876(4) 0.8343(3) 0.19460(17) 0.0404(5) Uani d . 1 . .
    C C17 0.4260(4) 0.8288(3) 0.12438(18) 0.0462(5) Uani d . 1 . .
    H H17 0.3205 0.8574 0.1503 0.055 Uiso calc R 1 . .
    C C18 0.4215(4) 0.7808(4) 0.01597(18) 0.0553(7) Uani d . 1 . .
    H H18 0.3117 0.7766 -0.0299 0.066 Uiso calc R 1 . .
    C C19 0.5742(5) 0.7394(3) -0.02547(19) 0.0548(7) Uani d . 1 . .
    C C20 0.7351(5) 0.7454(4) 0.0439(2) 0.0631(8) Uani d . 1 . .
    H H20 0.8405 0.7179 0.0172 0.076 Uiso calc R 1 . .
    C C21 0.7426(4) 0.7920(4) 0.1535(2) 0.0547(6) Uani d . 1 . .
    H H21 0.8522 0.7947 0.1990 0.066 Uiso calc R 1 . .
    C C22 0.5672(6) 0.6885(4) -0.1443(2) 0.0736(9) Uani d . 1 . .
    H H22A 0.4408 0.6111 -0.1768 0.110 Uiso calc R 1 . .
    H H22B 0.6610 0.6226 -0.1589 0.110 Uiso calc R 1 . .
    H H22C 0.5955 0.7996 -0.1725 0.110 Uiso calc R 1 . .
    Cu Cu1 0.5000 1.0000 0.5000 0.03466(16) Uani d S 1 . .
    N N1 0.3479(3) 0.7375(2) 0.49250(13) 0.0363(4) Uani d . 1 . .
    N N2 0.2793(3) 0.4642(3) 0.54000(15) 0.0423(4) Uani d . 1 . .
    H H2 0.2800 0.3829 0.5787 0.051 Uiso calc R 1 . .
    O O1 0.4718(2) 0.9625(2) 0.34485(11) 0.0403(4) Uani d . 1 . .
    O O2 0.7185(3) 0.8455(2) 0.37312(13) 0.0503(4) Uani d . 1 . .
loop_
    _atom_site_aniso_label
    _atom_site_aniso_U_11
    _atom_site_aniso_U_22
    _atom_site_aniso_U_33
    _atom_site_aniso_U_12
    _atom_site_aniso_U_13
    _atom_site_aniso_U_23
    C1 0.0484(12) 0.0394(11) 0.0344(10) 0.0100(9) 0.0095(9) 0.0123(9)
    C2 0.0398(11) 0.0345(11) 0.0472(12) 0.0092(9) 0.0146(9) 0.0120(9)
    C3 0.0490(13) 0.0304(11) 0.0703(17) 0.0020(10) 0.0139(12) 0.0077(11)
    C4 0.0503(14) 0.0473(14) 0.0661(17) -0.0060(12) 0.0027(12) 0.0001(12)
    C5 0.0482(13) 0.0559(15) 0.0496(14) 0.0006(12) -0.0038(10) 0.0070(11)
    C6 0.0436(12) 0.0433(12) 0.0450(12) 0.0051(10) 0.0048(9) 0.0134(10)
    C7 0.0347(10) 0.0322(10) 0.0387(10) 0.0064(8) 0.0083(8) 0.0077(8)
    C15 0.0504(12) 0.0264(10) 0.0361(11) -0.0028(9) 0.0011(9) 0.0122(8)
    C16 0.0547(13) 0.0270(10) 0.0367(11) 0.0063(9) 0.0049(9) 0.0081(8)
    C17 0.0549(13) 0.0463(13) 0.0353(11) 0.0118(11) 0.0060(9) 0.0068(9)
    C18 0.0672(16) 0.0571(14) 0.0345(11) 0.0113(13) 0.0016(11) 0.0039(11)
    C19 0.0819(19) 0.0394(12) 0.0422(13) 0.0155(12) 0.0152(12) 0.0046(10)
    C20 0.079(2) 0.0590(17) 0.0591(16) 0.0291(15) 0.0263(15) 0.0094(13)
    C21 0.0649(16) 0.0508(14) 0.0498(14) 0.0200(13) 0.0067(12) 0.0100(11)
    C22 0.114(3) 0.0659(18) 0.0417(14) 0.0259(18) 0.0221(15) 0.0049(13)
    Cu1 0.0445(2) 0.0294(2) 0.0273(2) 0.00483(15) 0.00285(14) 0.00858(14)
    N1 0.0443(10) 0.0329(9) 0.0307(8) 0.0074(8) 0.0053(7) 0.0091(7)
    N2 0.0533(11) 0.0344(9) 0.0461(10) 0.0143(8) 0.0149(8) 0.0197(8)
    O1 0.0508(9) 0.0359(8) 0.0310(7) 0.0067(7) 0.0045(6) 0.0076(6)
    O2 0.0587(10) 0.0457(9) 0.0455(9) 0.0101(8) -0.0018(7) 0.0202(7)
_geom_special_details
;
All e.s.d.'s (except the e.s.d. in the dihedral angle between two l.s. planes)
are estimated using the full covariance matrix. The cell e.s.d.'s are taken
into account individually in the estimation of e.s.d.'s in distances, angles
and torsion angles; correlations between e.s.d.'s in cell parameters are only
used when they are defined by crystal symmetry. An approximate (isotropic)
treatment of cell e.s.d.'s is used for estimating e.s.d.'s involving l.s.
planes.
;
loop_
    _geom_bond_atom_site_label_1
    _geom_bond_atom_site_label_2
    _geom_bond_site_symmetry_2
    _geom_bond_distance
    _geom_bond_publ_flag
    C1 N1 . 1.315(3) ?
    C1 N2 . 1.342(3) ?
    C1 H1 . 0.9300 ?
    C2 N2 . 1.371(3) ?
    C2 C3 . 1.394(3) ?
    C2 C7 . 1.407(3) ?
    C3 C4 . 1.368(4) ?
    C3 H3 . 0.9300 ?
    C4 C5 . 1.410(4) ?
    C4 H4 . 0.9300 ?
    C5 C6 . 1.378(3) ?
    C5 H5 . 0.9300 ?
    C6 C7 . 1.386(3) ?
    C6 H6 . 0.9300 ?
    C7 N1 . 1.402(3) ?
    C15 O2 . 1.246(3) ?
    C15 O1 . 1.272(3) ?
    C15 C16 . 1.501(3) ?
    C16 C21 . 1.384(4) ?
    C16 C17 . 1.390(3) ?
    C17 C18 . 1.386(3) ?
    C17 H17 . 0.9300 ?
    C18 C19 . 1.368(4) ?
    C18 H18 . 0.9300 ?
    C19 C20 . 1.379(4) ?
    C19 C22 . 1.516(3) ?
    C20 C21 . 1.396(4) ?
    C20 H20 . 0.9300 ?
    C21 H21 . 0.9300 ?
    C22 H22A . 0.9600 ?
    C22 H22B . 0.9600 ?
    C22 H22C . 0.9600 ?
    Cu1 O1 2_676 1.9630(14) ?
    Cu1 O1 . 1.9630(14) ?
    Cu1 N1 . 2.0007(16) ?
    Cu1 N1 2_676 2.0007(16) ?
    N2 H2 . 0.8600 ?
loop_
    _geom_angle_atom_site_label_1
    _geom_angle_atom_site_label_2
    _geom_angle_atom_site_label_3
    _geom_angle_site_symmetry_1
    _geom_angle_site_symmetry_3
    _geom_angle
    _geom_angle_publ_flag
    N1 C1 N2 . . 113.20(19) ?
    N1 C1 H1 . . 123.4 ?
    N2 C1 H1 . . 123.4 ?
    N2 C2 C3 . . 132.2(2) ?
    N2 C2 C7 . . 105.66(19) ?
    C3 C2 C7 . . 122.2(2) ?
    C4 C3 C2 . . 116.8(2) ?
    C4 C3 H3 . . 121.6 ?
    C2 C3 H3 . . 121.6 ?
    C3 C4 C5 . . 121.7(2) ?
    C3 C4 H4 . . 119.2 ?
    C5 C4 H4 . . 119.2 ?
    C6 C5 C4 . . 121.3(2) ?
    C6 C5 H5 . . 119.3 ?
    C4 C5 H5 . . 119.3 ?
    C5 C6 C7 . . 117.9(2) ?
    C5 C6 H6 . . 121.0 ?
    C7 C6 H6 . . 121.0 ?
    C6 C7 N1 . . 131.56(19) ?
    C6 C7 C2 . . 120.1(2) ?
    N1 C7 C2 . . 108.32(19) ?
    O2 C15 O1 . . 123.3(2) ?
    O2 C15 C16 . . 119.9(2) ?
    O1 C15 C16 . . 116.81(19) ?
    C21 C16 C17 . . 118.4(2) ?
    C21 C16 C15 . . 120.2(2) ?
    C17 C16 C15 . . 121.3(2) ?
    C18 C17 C16 . . 120.3(2) ?
    C18 C17 H17 . . 119.9 ?
    C16 C17 H17 . . 119.9 ?
    C19 C18 C17 . . 121.8(3) ?
    C19 C18 H18 . . 119.1 ?
    C17 C18 H18 . . 119.1 ?
    C18 C19 C20 . . 118.2(2) ?
    C18 C19 C22 . . 121.0(3) ?
    C20 C19 C22 . . 120.8(3) ?
    C19 C20 C21 . . 121.2(3) ?
    C19 C20 H20 . . 119.4 ?
    C21 C20 H20 . . 119.4 ?
    C16 C21 C20 . . 120.2(3) ?
    C16 C21 H21 . . 119.9 ?
    C20 C21 H21 . . 119.9 ?
    C19 C22 H22A . . 109.5 ?
    C19 C22 H22B . . 109.5 ?
    H22A C22 H22B . . 109.5 ?
    C19 C22 H22C . . 109.5 ?
    H22A C22 H22C . . 109.5 ?
    H22B C22 H22C . . 109.5 ?
    O1 Cu1 O1 2_676 . 180.00(10) ?
    O1 Cu1 N1 2_676 . 88.20(6) ?
    O1 Cu1 N1 . . 91.80(6) ?
    O1 Cu1 N1 2_676 2_676 91.80(6) ?
    O1 Cu1 N1 . 2_676 88.20(6) ?
    N1 Cu1 N1 . 2_676 180.00(11) ?
    C1 N1 C7 . . 105.17(17) ?
    C1 N1 Cu1 . . 122.68(15) ?
    C7 N1 Cu1 . . 131.45(14) ?
    C1 N2 C2 . . 107.64(18) ?
    C1 N2 H2 . . 126.2 ?
    C2 N2 H2 . . 126.2 ?
    C15 O1 Cu1 . . 109.52(13) ?
loop_
    _geom_hbond_atom_site_label_D
    _geom_hbond_atom_site_label_H
    _geom_hbond_atom_site_label_A
    _geom_hbond_site_symmetry_A
    _geom_hbond_distance_DH
    _geom_hbond_distance_HA
    _geom_hbond_distance_DA
    _geom_hbond_angle_DHA
    N2 H2 O2 2_666 0.86 1.95 2.780(2) 163.4
data_global
_journal_date_recd_electronic     2008-04-17
_journal_date_accepted     2008-04-29
_journal_name_full     'Acta Crystallographica, Section E'
_journal_year     2008
_journal_volume     64
_journal_issue      6
_journal_page_first     m764
_journal_page_last     m764
_journal_paper_category     QM
_journal_coeditor_code     RZ2208
_publ_contact_author_name     'Wen-Dong,Song'
_publ_contact_author_address
;
College of Science,Guang Dong Ocean University,
Zhan jiang 524088
P.R. China
;
_publ_contact_author_email     songwd60@126.com
_publ_contact_author_fax     '86 0759 2383636'
_publ_contact_author_phone     '86 0759 2383559'
_publ_section_title
;
Bis(1H-benzimidazole-\k<i>N</i>^3^)bis(4-methylbenzoato-
\k^2^<i>O</i>,<i>O</i>')copper(II)
;
loop_
    _publ_author_name
    _publ_author_footnote
    _publ_author_address
    'Wen-Dong Song' .
;
College of Science, Guang Dong Ocean University,
Zhan Jiang 524088
People's Republic of China
;
    'Xiang-Hu Huang' .
;
College of Fisheries, Guang Dong Ocean University
Zhan Jiang 524088
People's Republic of China
;
    'Hui Wang' .
;
College of Fisheries, Guang Dong Ocean University
Zhan Jiang 524088
People's Republic of China
;
