# Supplementary material for: Bis(1H-benzimidazole-κN 3)bis­(4-methyl­benzoato-κ2 O,O′)copper(II)
Source: Acta Crystallogr Sect E Struct Rep Online. 2008 May 3;64(Pt 6):m764. doi: 10.1107/S1600536808012440 (PMC2961541; doi:10.1107/S1600536808012440)
Supplement: Supplementary file 2 [file e-64-0m764-Isup2.hkl]

# 
# h,k,l, Fc-squared, Fo-squared, sigma(Fo-squared) and status flag 
# 
data_I
_shelx_title ' 1 in P1                     New: P-1' 
_shelx_refln_list_code          4 
_shelx_F_calc_maximum      108.35 
_exptl_crystal_F_000       295.00 
_reflns_d_resolution_high  0.7965 
 
loop_ 
 _symmetry_equiv_pos_as_xyz 
 'x, y, z' 
 '-x, -y, -z' 
 
_cell_length_a     7.2623 
_cell_length_b     7.6068 
_cell_length_c    12.9624 
_cell_angle_alpha  99.687 
_cell_angle_beta   96.390 
_cell_angle_gamma 104.776 
 
_shelx_F_squared_multiplier     1.000 
 
loop_ 
 _refln_index_h 
 _refln_index_k 
 _refln_index_l 
 _refln_F_squared_calc 
 _refln_F_squared_meas 
 _refln_F_squared_sigma 
 _refln_observed_status 
   1   0   0     5534.98     5452.58     95.88 o 
   2   0   0      926.44      910.41     13.43 o 
   3   0   0       58.12       57.13      1.26 o 
   4   0   0      499.11      512.74      6.44 o 
   5   0   0        9.31        8.86      0.80 o 
   6   0   0        9.71        8.67      1.73 o 
   7   0   0        0.28        1.41      1.12 o 
   8   0   0       19.58       18.14      2.73 o 
  -8   1   0       47.74       40.71      3.44 o 
  -7   1   0       55.88       54.59      3.41 o 
  -6   1   0        0.49        0.54      2.16 o 
  -5   1   0       27.79       30.60      1.80 o 
  -4   1   0      317.95      329.71      4.36 o 
  -3   1   0     1713.34     1769.08     22.36 o 
  -2   1   0     1557.80     1678.03     21.15 o 
  -1   1   0     2643.35     2681.20     27.06 o 
   0   1   0       29.76       45.81      1.17 o 
   1   1   0     7249.23     7662.05    138.58 o 
   2   1   0     1526.79     1558.90     28.22 o 
   3   1   0      133.78      121.32      1.98 o 
   4   1   0      141.90      129.38      2.27 o 
   5   1   0      594.85      624.63      7.41 o 
   6   1   0       42.30       42.96      2.15 o 
   7   1   0       11.26       14.74      1.73 o 
   8   1   0        1.31        2.79      1.65 o 
  -9   2   0        2.86        3.86      2.36 o 
  -8   2   0       29.92       36.08      3.24 o 
  -7   2   0      156.07      159.40      5.64 o 
  -6   2   0      392.74      389.94      9.29 o 
  -5   2   0      318.24      329.48     15.21 o 
  -4   2   0      828.93      848.40      9.91 o 
  -3   2   0     1410.18     1570.23     17.80 o 
  -2   2   0      291.54      336.45      3.93 o 
  -1   2   0      309.97      334.55      4.85 o 
   0   2   0      572.99      656.88     10.42 o 
   1   2   0      809.88      812.00     16.02 o 
   2   2   0      510.89      498.10      7.33 o 
   3   2   0      784.83      777.43      8.50 o 
   4   2   0      309.61      295.17      4.09 o 
   5   2   0      123.67      113.23      2.42 o 
   6   2   0       92.94       99.01      3.63 o 
   7   2   0        0.23        0.02      1.35 o 
  -9   3   0        8.38        5.47      2.38 o 
  -8   3   0       61.80       71.90      5.34 o 
  -7   3   0      111.28       99.36      7.75 o 
  -6   3   0      254.48      234.17     11.34 o 
  -5   3   0      457.47      396.79     15.04 o 
  -4   3   0      175.29      153.29      3.80 o 
  -3   3   0      820.92      742.88     10.21 o 
  -2   3   0      722.39      720.69      8.90 o 
  -1   3   0      374.20      388.41      6.01 o 
   0   3   0       88.77       63.73      2.15 o 
   1   3   0      261.87      225.46      4.27 o 
   2   3   0     1355.12     1373.13     16.50 o 
   3   3   0      477.31      473.14      6.08 o 
   4   3   0       32.70       34.90      1.66 o 
   5   3   0       25.31       25.41      1.62 o 
   6   3   0       71.32       75.02      5.15 o 
   7   3   0      109.57      100.70      6.36 o 
  -8   4   0        1.24        3.42      3.46 o 
  -7   4   0       48.82       50.30      6.28 o 
  -6   4   0      129.67      115.90      8.01 o 
  -5   4   0      198.55      199.40     10.00 o 
  -4   4   0      302.62      307.37      7.97 o 
  -3   4   0        4.45        5.21      0.61 o 
  -2   4   0      707.60      721.30      8.40 o 
  -1   4   0      957.62     1010.97     11.39 o 
   0   4   0      663.70      705.94      9.33 o 
   1   4   0        7.09        6.48      0.89 o 
   2   4   0      425.08      390.10      6.12 o 
   3   4   0      131.25      137.92      3.85 o 
   4   4   0      337.08      349.84      7.43 o 
   5   4   0       87.43       92.24      2.98 o 
   6   4   0       47.47       47.38      3.03 o 
  -7   5   0       38.85       37.83      5.82 o 
  -6   5   0       38.11       48.83      5.79 o 
  -5   5   0       50.98       45.43      5.28 o 
  -4   5   0      110.10      120.68      7.28 o 
  -3   5   0      705.12      771.38     10.04 o 
  -2   5   0      208.17      190.31      4.24 o 
  -1   5   0      187.67      166.38      3.13 o 
   0   5   0      285.41      271.41      4.86 o 
   1   5   0      402.21      389.17      9.64 o 
   2   5   0       13.52       12.29      1.66 o 
   3   5   0      254.19      248.66      7.29 o 
   4   5   0       41.50       40.77      3.02 o 
   5   5   0       33.39       35.94      4.65 o 
   6   5   0        4.20        6.10      2.03 o 
  -8   6   0        5.40        0.47      3.50 o 
  -7   6   0        0.82        0.96      3.01 o 
  -6   6   0       25.88       16.18      4.14 o 
  -5   6   0      135.80      128.92      8.51 o 
  -4   6   0      224.10      231.18     11.11 o 
  -3   6   0      210.26      223.82      3.92 o 
  -2   6   0      345.64      366.36      5.55 o 
  -1   6   0      758.81      761.27     10.67 o 
   0   6   0       93.50       94.39      3.29 o 
   1   6   0       18.96       18.94      1.86 o 
   2   6   0       69.88       67.08      3.13 o 
   3   6   0        2.23        1.63      1.38 o 
   4   6   0        3.83        3.02      2.28 o 
   5   6   0       10.30        5.90      2.62 o 
  -7   7   0       14.58       11.59      4.64 o 
  -6   7   0       35.94       28.67      5.43 o 
  -5   7   0       55.77       50.06      6.16 o 
  -4   7   0      109.48      104.74      7.75 o 
  -3   7   0      149.41      156.86      3.49 o 
  -2   7   0      119.98      120.42      3.36 o 
  -1   7   0        5.77        6.16      1.20 o 
   0   7   0      215.80      217.01      4.96 o 
   1   7   0      117.76      120.06      3.80 o 
   2   7   0       44.82       45.16      4.83 o 
   3   7   0        0.63        0.32      2.07 o 
  -6   8   0       15.43       12.97      4.72 o 
  -5   8   0       36.30       30.96      5.84 o 
  -4   8   0        9.10        8.44      3.86 o 
  -3   8   0        0.42        1.18      1.50 o 
  -2   8   0       19.30       22.90      1.98 o 
  -1   8   0       69.75       71.11      3.77 o 
   0   8   0       78.56       82.70      4.34 o 
   1   8   0       31.71       27.80      3.11 o 
   2   8   0       20.61       17.78      2.92 o 
  -2   9   0        9.29       15.38      2.54 o 
  -1   9   0       20.18       24.29      2.94 o 
   0   9   0        0.61        2.99      2.14 o 
   0  -9   1       33.63       36.69      3.84 o 
   1  -9   1       93.61      104.15      6.83 o 
   2  -9   1       46.84       49.31      3.54 o 
   5  -9   1        6.45        3.06      4.13 o 
  -2  -8   1        2.25        1.64      2.29 o 
  -1  -8   1       81.11       80.55      4.43 o 
   0  -8   1      123.39      128.48      5.20 o 
   1  -8   1      180.05      179.21      4.66 o 
   2  -8   1      183.30      194.49      4.70 o 
   3  -8   1       34.51       37.29      3.69 o 
   4  -8   1       46.40       38.63      5.94 o 
   5  -8   1       17.68       15.03      4.58 o 
   6  -8   1       18.94       30.52      6.15 o 
  -4  -7   1       34.72       35.24      4.39 o 
  -3  -7   1        3.96        6.03      2.55 o 
  -2  -7   1       40.58       35.26      3.87 o 
  -1  -7   1      243.45      221.16      7.31 o 
   0  -7   1      167.23      149.44      6.18 o 
   1  -7   1       17.89       20.59      1.57 o 
   2  -7   1       42.63       40.56      2.09 o 
   3  -7   1      206.47      224.12      4.21 o 
   4  -7   1      141.16      139.46      8.96 o 
   5  -7   1       65.04       76.55      7.49 o 
   6  -7   1       25.70       28.07      5.49 o 
   7  -7   1       13.14       10.73      4.12 o 
  -5  -6   1       22.83       15.38      3.34 o 
  -4  -6   1      144.33      151.75      7.06 o 
  -3  -6   1      112.01      116.90      5.21 o 
  -2  -6   1      243.09      254.61      6.05 o 
  -1  -6   1       15.94       12.73      1.62 o 
   0  -6   1      367.42      367.87      6.39 o 
   1  -6   1      434.01      414.17      7.57 o 
   2  -6   1      150.73      152.96      3.19 o 
   3  -6   1       35.53       37.70      1.82 o 
   4  -6   1      224.99      217.80     10.80 o 
   5  -6   1      158.40      156.79      9.49 o 
   6  -6   1       12.98       11.05      3.91 o 
   7  -6   1        0.95       -2.14      2.82 o 
   8  -6   1       14.93       16.49      4.77 o 
  -6  -5   1       20.03       18.22      2.74 o 
  -5  -5   1       55.65       51.79      2.55 o 
  -4  -5   1      154.60      149.06      4.57 o 
  -3  -5   1      423.18      418.37      8.10 o 
  -2  -5   1        1.86        2.65      1.09 o 
  -1  -5   1      293.34      268.77      4.97 o 
   0  -5   1        8.17        5.40      0.94 o 
   1  -5   1      317.48      284.45      5.43 o 
   2  -5   1      403.57      396.90      5.50 o 
   3  -5   1      430.78      411.15      5.51 o 
   4  -5   1       96.69       95.35      3.95 o 
   5  -5   1      221.74      213.37     10.65 o 
   6  -5   1      185.35      160.79      9.64 o 
   7  -5   1       81.58       68.94      7.38 o 
   8  -5   1       31.63       38.38      6.58 o 
  -6  -4   1       74.05       76.06      4.38 o 
  -5  -4   1      179.62      171.98      4.05 o 
  -4  -4   1       59.40       57.80      2.25 o 
  -3  -4   1      280.71      274.98      4.34 o 
  -2  -4   1      642.80      613.20      8.64 o 
  -1  -4   1        2.34        2.40      0.78 o 
   0  -4   1       36.30       54.57      1.77 o 
   1  -4   1      654.10      654.50      8.62 o 
   2  -4   1      828.32      820.58     10.24 o 
   3  -4   1      167.26      169.55      3.34 o 
   4  -4   1      195.87      213.39      5.92 o 
   5  -4   1      214.37      213.15     10.34 o 
   6  -4   1      527.33      477.41     18.48 o 
   7  -4   1      109.48      100.22      7.89 o 
   8  -4   1        5.93        1.54      3.30 o 
  -7  -3   1       24.45       28.68      3.83 o 
  -6  -3   1       73.91       77.91      4.33 o 
  -5  -3   1       25.51       31.46      1.73 o 
  -4  -3   1       62.73       52.57      2.45 o 
  -3  -3   1      177.99      184.27      3.13 o 
  -2  -3   1     2331.91     2442.06     28.03 o 
  -1  -3   1     4092.26     4379.34     48.67 o 
   0  -3   1     2402.93     2586.72     32.36 o 
   1  -3   1       28.50       37.77      1.39 o 
   2  -3   1      915.64      913.82     12.29 o 
   3  -3   1     1020.32     1059.89     15.27 o 
   4  -3   1       64.13       65.23      2.71 o 
   5  -3   1       26.98       34.52      4.31 o 
   6  -3   1        3.15        0.22      2.14 o 
   7  -3   1      107.20      126.99      8.87 o 
   8  -3   1       40.85       38.62      3.41 o 
  -8  -2   1        3.74        4.67      2.65 o 
  -7  -2   1        9.13        8.72      1.74 o 
  -6  -2   1        0.81       -0.47      0.88 o 
  -5  -2   1       35.88       32.66      1.37 o 
  -4  -2   1      604.67      648.92      7.06 o 
  -3  -2   1      485.12      511.90      5.58 o 
  -2  -2   1     1620.85     1679.15     20.44 o 
  -1  -2   1     9338.98     9695.83    137.13 o 
   0  -2   1    11740.18    12313.04    173.49 o 
   1  -2   1     2664.22     2582.80     37.12 o 
   2  -2   1      271.76      254.50      3.37 o 
   3  -2   1      551.88      549.10     17.13 o 
   4  -2   1      585.58      582.69     12.04 o 
   5  -2   1        0.97        1.12      1.01 o 
   6  -2   1        0.42       -0.59      1.16 o 
   7  -2   1        0.56       -0.79      1.47 o 
   8  -2   1        3.22        3.60      4.00 o 
  -8  -1   1       14.48       13.52      1.85 o 
  -7  -1   1       37.56       34.13      2.62 o 
  -6  -1   1       54.50       53.81      2.42 o 
  -5  -1   1      521.14      511.03      6.92 o 
  -4  -1   1      135.73      116.82      1.96 o 
  -3  -1   1      812.17      814.80      8.09 o 
  -2  -1   1      123.24      111.08      2.25 o 
  -1  -1   1      415.81      410.58      5.13 o 
   0  -1   1      419.47      460.40      5.49 o 
   1  -1   1     9612.44    10268.31    403.97 o 
   2  -1   1      520.15      551.48      8.85 o 
   3  -1   1      706.43      743.38     16.63 o 
   4  -1   1      417.19      397.80      6.44 o 
   5  -1   1      140.74      135.97      3.08 o 
   6  -1   1        0.42        0.43      2.46 o 
   7  -1   1        2.01        2.43      1.60 o 
   8  -1   1       38.57       43.63      3.58 o 
  -8   0   1       68.87       72.31      4.27 o 
  -7   0   1      220.63      222.76      5.08 o 
  -6   0   1      298.63      318.97      6.18 o 
  -5   0   1      191.90      189.94      4.04 o 
  -4   0   1      758.46      721.45      7.89 o 
  -3   0   1      659.83      631.57      6.28 o 
  -2   0   1      230.51      257.66      3.83 o 
  -1   0   1       53.55       48.88      0.94 o 
   0   0   1     3732.06     3302.19    426.65 o 
   1   0   1      224.53      240.15      5.74 o 
   2   0   1      426.47      435.43      8.42 o 
   3   0   1        1.10        1.70      0.41 o 
   4   0   1       60.50       49.85      1.39 o 
   5   0   1      281.21      272.34      4.64 o 
   6   0   1      168.79      176.72      4.25 o 
   7   0   1       37.32       34.78      2.07 o 
   8   0   1        1.60        1.19      2.24 o 
  -8   1   1       65.27       62.70      5.62 o 
  -7   1   1       96.63       96.38      4.32 o 
  -6   1   1      195.17      206.24      6.08 o 
  -5   1   1      158.91      158.51      3.73 o 
  -4   1   1      456.84      442.39      6.25 o 
  -3   1   1      175.27      144.03      3.84 o 
  -2   1   1     8955.89     9624.17    168.30 o 
  -1   1   1      148.93      133.40      5.57 o 
   0   1   1      399.62      453.72      6.11 o 
   1   1   1       77.53       65.94      2.16 o 
   2   1   1     2179.63     2300.25     32.13 o 
   3   1   1       94.55       95.31      2.10 o 
   4   1   1      291.68      324.43      4.25 o 
   5   1   1      194.48      209.21      3.67 o 
   6   1   1      167.37      169.03      4.29 o 
   7   1   1       51.04       58.05      4.13 o 
   8   1   1        1.41        2.01      2.33 o 
  -9   2   1        8.92       13.78      2.84 o 
  -8   2   1       13.43       15.63      2.49 o 
  -7   2   1       48.18       45.30      3.22 o 
  -6   2   1       68.21       75.34      6.19 o 
  -5   2   1      331.60      341.90     12.43 o 
  -4   2   1      398.99      430.82      9.41 o 
  -3   2   1      913.92      990.78     12.91 o 
  -2   2   1      300.01      338.86      4.00 o 
  -1   2   1      240.30      251.27      4.51 o 
   0   2   1      323.18      317.51      5.66 o 
   1   2   1      725.37      740.17     11.65 o 
   2   2   1      280.37      232.62      4.81 o 
   3   2   1     1909.04     2040.68     20.55 o 
   4   2   1      265.52      271.69      3.87 o 
   5   2   1      106.38      119.86      2.69 o 
   6   2   1       12.53       13.92      1.74 o 
   7   2   1        0.29        1.86      2.34 o 
  -9   3   1        2.65        0.37      2.04 o 
  -8   3   1       47.42       52.16      6.62 o 
  -7   3   1       31.10       30.99      5.05 o 
  -6   3   1      130.14      131.71      8.15 o 
  -5   3   1      109.54      124.21      7.30 o 
  -4   3   1      192.87      239.98      4.61 o 
  -3   3   1      642.16      720.93      9.99 o 
  -2   3   1      300.92      322.08      4.57 o 
  -1   3   1      554.98      535.14      6.93 o 
   0   3   1      207.68      179.76      3.49 o 
   1   3   1      446.52      438.00      8.01 o 
   2   3   1      489.49      519.97      9.44 o 
   3   3   1       70.54       57.84      2.05 o 
   4   3   1        9.73        9.76      1.23 o 
   5   3   1        0.58       -0.86      0.86 o 
   6   3   1       20.79       17.25      3.21 o 
   7   3   1       52.34       56.53      5.05 o 
  -8   4   1        0.74        0.80      2.81 o 
  -7   4   1       64.40       61.27      6.79 o 
  -6   4   1       74.03       67.76      6.37 o 
  -5   4   1      247.71      231.67     10.95 o 
  -4   4   1      282.96      281.07      5.69 o 
  -3   4   1      297.17      330.97      4.87 o 
  -2   4   1     1674.67     1786.89     18.97 o 
  -1   4   1     1055.54     1050.29     14.66 o 
   0   4   1      385.52      382.24      5.26 o 
   1   4   1       12.18        8.27      0.99 o 
   2   4   1        0.99       -0.15      1.50 o 
   3   4   1       15.43       12.55      1.48 o 
   4   4   1       29.43       31.10      1.79 o 
   5   4   1       42.99       43.35      3.14 o 
   6   4   1        9.58        7.07      2.76 o 
  -8   5   1       19.25       17.67      5.26 o 
  -7   5   1       17.65       13.31      3.97 o 
  -6   5   1       94.53       88.54      7.19 o 
  -5   5   1       22.39       23.26      4.07 o 
  -4   5   1      119.85      119.83      3.73 o 
  -3   5   1      271.18      291.12      4.38 o 
  -2   5   1      318.53      329.79      4.85 o 
  -1   5   1       82.73       96.35      2.32 o 
   0   5   1      403.37      402.75      9.09 o 
   1   5   1        8.45        8.89      1.71 o 
   2   5   1       27.33       30.50      2.08 o 
   3   5   1       71.57       68.50      4.25 o 
   4   5   1       26.74       30.80      2.47 o 
   5   5   1        1.92        3.15      1.64 o 
  -8   6   1       15.03       15.43      5.03 o 
  -7   6   1        2.06       -0.27      3.02 o 
  -6   6   1        7.45       11.98      3.78 o 
  -5   6   1      150.84      142.37      8.90 o 
  -4   6   1       41.07       46.88      5.14 o 
  -3   6   1        0.97        0.04      0.72 o 
  -2   6   1        2.22        1.21      0.79 o 
  -1   6   1      434.65      413.52      6.84 o 
   0   6   1        0.70        1.84      0.90 o 
   1   6   1      197.44      196.54      4.55 o 
   2   6   1       22.32       24.37      1.97 o 
   3   6   1       41.29       46.78      4.08 o 
   4   6   1        6.85        4.06      1.89 o 
  -7   7   1       24.79       23.80      5.62 o 
  -6   7   1       20.10       22.27      5.19 o 
  -5   7   1       13.08        5.65      3.38 o 
  -4   7   1       75.43       79.27      7.09 o 
  -3   7   1      102.58      104.13      2.84 o 
  -2   7   1        4.26        5.00      1.35 o 
  -1   7   1       29.82       21.88      1.80 o 
   0   7   1      130.96      144.22      5.19 o 
   1   7   1       51.08       53.98      3.04 o 
   2   7   1       32.72       27.83      2.93 o 
   3   7   1        5.24        2.88      1.96 o 
  -6   8   1       15.99       11.34      4.34 o 
  -5   8   1       27.31       35.38      6.23 o 
  -3   8   1        1.53       -1.03      1.45 o 
  -2   8   1       28.17       26.08      2.11 o 
  -1   8   1       33.20       28.70      3.68 o 
   0   8   1       28.26       23.86      2.77 o 
   1   8   1        2.61        1.55      1.71 o 
   2   8   1       29.84       27.75      3.30 o 
  -3   9   1       33.31       26.49      4.89 o 
  -2   9   1       41.76       38.40      4.40 o 
  -1   9   1       19.64       25.90      3.09 o 
   0  -9   2       73.18       77.06      4.62 o 
   1  -9   2       35.25       37.75      3.37 o 
   2  -9   2       33.70       36.31      3.21 o 
   4  -9   2       32.93       26.22      5.89 o 
   5  -9   2       10.25        6.35      4.45 o 
  -2  -8   2        1.35        4.79      2.48 o 
  -1  -8   2       85.62       96.29      5.89 o 
   0  -8   2      103.91      110.01      6.37 o 
   1  -8   2      167.44      163.39      4.45 o 
   2  -8   2       43.04       43.40      2.68 o 
   3  -8   2        5.80       12.80      3.55 o 
   4  -8   2       66.91       57.90      6.93 o 
   5  -8   2       14.38       17.15      4.80 o 
   6  -8   2       11.23       14.19      4.84 o 
  -4  -7   2       45.46       45.90      5.25 o 
  -3  -7   2       62.50       53.16      4.73 o 
  -2  -7   2       30.05       29.27      3.58 o 
  -1  -7   2       50.77       50.56      5.35 o 
   0  -7   2       55.09       60.39      3.01 o 
   1  -7   2       37.78       37.12      2.12 o 
   2  -7   2       31.06       30.53      1.85 o 
   3  -7   2       72.59       77.04      4.49 o 
   4  -7   2      178.58      183.47     10.49 o 
   5  -7   2      263.55      272.92     13.63 o 
   6  -7   2      155.79      156.98     10.45 o 
   7  -7   2        2.28        2.10      3.56 o 
  -5  -6   2       16.22       11.81      3.08 o 
  -4  -6   2       93.68       89.78      5.54 o 
  -3  -6   2      282.10      266.59      6.53 o 
  -2  -6   2      200.03      183.40      5.02 o 
  -1  -6   2       75.98       69.97      2.75 o 
   0  -6   2        5.62        8.04      1.76 o 
   1  -6   2      243.47      227.65      5.11 o 
   2  -6   2      323.83      325.45      5.62 o 
   3  -6   2      102.72      112.13      3.21 o 
   4  -6   2       89.27       94.71      7.18 o 
   5  -6   2      241.75      216.66     11.27 o 
   6  -6   2       71.55       64.26      6.93 o 
   7  -6   2       49.94       48.23      6.68 o 
   8  -6   2        1.06       -2.56      3.27 o 
  -6  -5   2       19.72       15.82      2.41 o 
  -5  -5   2       19.08       21.14      1.90 o 
  -4  -5   2      254.51      263.03      6.26 o 
  -3  -5   2       79.05       88.97      3.34 o 
  -2  -5   2      724.99      732.49     10.43 o 
  -1  -5   2     1302.93     1323.57     16.74 o 
   0  -5   2      242.79      258.17      4.72 o 
   1  -5   2       52.24       46.16      2.02 o 
   2  -5   2      635.97      657.14      8.92 o 
   3  -5   2      233.89      232.14      5.15 o 
   4  -5   2        1.72        1.13      1.13 o 
   5  -5   2       37.18       37.32      5.00 o 
   6  -5   2       29.93       31.08      5.04 o 
   7  -5   2       59.62       51.73      6.58 o 
   8  -5   2       22.45        7.32      3.87 o 
  -6  -4   2        3.55        4.03      1.68 o 
  -5  -4   2      163.83      165.20      3.94 o 
  -4  -4   2        0.59        0.40      0.78 o 
  -3  -4   2      686.23      698.53      8.64 o 
  -2  -4   2      742.01      764.30     10.34 o 
  -1  -4   2     2187.23     2135.80     28.37 o 
   0  -4   2     1737.92     1707.35     20.19 o 
   1  -4   2     1813.63     1961.50     22.76 o 
   2  -4   2       93.17       83.21      2.22 o 
   3  -4   2      248.70      233.14      4.11 o 
   4  -4   2       28.55       19.79      4.14 o 
   5  -4   2        2.35        5.06      2.59 o 
   6  -4   2        9.77        7.69      3.12 o 
   7  -4   2        1.45        6.26      3.46 o 
   8  -4   2       13.44       19.93      5.10 o 
  -7  -3   2       48.19       47.21      4.50 o 
  -6  -3   2       65.76       68.83      3.84 o 
  -5  -3   2       17.87       15.34      1.24 o 
  -4  -3   2      165.24      150.57      2.96 o 
  -3  -3   2       32.71       30.43      1.36 o 
  -2  -3   2      400.51      385.80      5.75 o 
  -1  -3   2     1524.80     1569.45     18.45 o 
   0  -3   2     2817.86     2813.75     33.21 o 
   1  -3   2       33.93       24.54      1.17 o 
   2  -3   2      308.72      322.26      5.91 o 
   3  -3   2      226.05      245.76      3.85 o 
   4  -3   2      520.82      518.60     22.73 o 
   5  -3   2       78.34       81.92      5.87 o 
   6  -3   2       28.64       23.84      4.28 o 
   7  -3   2       13.84       17.73      2.30 o 
   8  -3   2       24.47       21.68      2.82 o 
  -8  -2   2       37.07       36.37      3.05 o 
  -7  -2   2       52.37       53.99      2.61 o 
  -6  -2   2       70.69       74.93      2.82 o 
  -5  -2   2      152.60      156.76      3.68 o 
  -4  -2   2      597.90      601.74      6.65 o 
  -3  -2   2      390.84      364.81      4.27 o 
  -2  -2   2      451.37      395.82      5.52 o 
  -1  -2   2       76.28       80.99      2.00 o 
   0  -2   2        4.24        3.19      0.68 o 
   1  -2   2      458.33      433.20      7.15 o 
   2  -2   2        5.19        9.72      0.64 o 
   3  -2   2      157.27      173.67      4.77 o 
   4  -2   2      111.15      115.02      2.89 o 
   5  -2   2      306.39      312.62      7.98 o 
   6  -2   2      111.89      115.74      4.40 o 
   7  -2   2        7.39        8.98      4.26 o 
   8  -2   2        2.42        0.90      2.57 o 
  -8  -1   2       27.55       22.95      3.14 o 
  -7  -1   2       39.99       39.45      2.26 o 
  -6  -1   2      315.48      330.55      5.82 o 
  -5  -1   2      455.39      470.37      7.20 o 
  -4  -1   2      141.90      140.38      2.36 o 
  -3  -1   2      255.91      268.98      3.48 o 
  -2  -1   2      222.81      224.11      3.74 o 
  -1  -1   2       45.54       59.53      1.60 o 
   0  -1   2        4.05        4.04      0.46 o 
   1  -1   2      892.38      934.96     18.34 o 
   2  -1   2     2276.75     2299.09     59.39 o 
   3  -1   2      535.41      516.28      6.22 o 
   4  -1   2      406.91      419.50      4.80 o 
   5  -1   2       83.76       90.30      2.16 o 
   6  -1   2       48.13       53.20      3.13 o 
   7  -1   2        1.20        1.59      1.61 o 
   8  -1   2       40.87       44.79      3.69 o 
  -8   0   2       27.96       26.99      4.85 o 
  -7   0   2      136.55      130.91      6.14 o 
  -6   0   2       22.84       25.37      1.79 o 
  -5   0   2      203.21      207.20      3.81 o 
  -4   0   2      217.49      211.24      2.88 o 
  -3   0   2       92.95       85.31      1.62 o 
  -2   0   2     3491.26     3726.06     41.30 o 
  -1   0   2     3865.01     4073.33     57.77 o 
   0   0   2     1609.37     1640.37     27.04 o 
   1   0   2     2906.92     2907.27    113.07 o 
   2   0   2      674.16      692.69     10.58 o 
   3   0   2      428.67      423.62      5.97 o 
   4   0   2       48.45       49.20      1.41 o 
   5   0   2      134.47      155.74      3.29 o 
   6   0   2       70.70       72.21      2.66 o 
   7   0   2       36.24       37.56      2.15 o 
   8   0   2        1.86       -1.13      2.26 o 
  -9   1   2        9.54        5.46      4.45 o 
  -8   1   2       48.37       47.39      3.60 o 
  -7   1   2       17.33       17.90      2.28 o 
  -6   1   2       57.32       57.72      3.18 o 
  -5   1   2       28.41       32.92      1.70 o 
  -4   1   2      302.20      322.03      5.79 o 
  -3   1   2      430.39      475.77      9.98 o 
  -2   1   2     9177.05     9824.79    121.27 o 
  -1   1   2      278.57      312.06      5.10 o 
   0   1   2      154.22      138.39      2.78 o 
   1   1   2       20.70       23.20      1.50 o 
   2   1   2       80.07       73.26      1.65 o 
   3   1   2       12.22       16.76      0.79 o 
   4   1   2      157.99      178.90      3.39 o 
   5   1   2       43.19       46.87      2.60 o 
   6   1   2       81.20       85.59      3.47 o 
   7   1   2       27.78       25.84      2.34 o 
   8   1   2        2.84        6.61      2.74 o 
  -9   2   2        0.35        0.10      2.02 o 
  -8   2   2        1.49        7.69      6.46 o 
  -7   2   2       41.48       40.79      6.32 o 
  -6   2   2       76.51       87.45      3.67 o 
  -5   2   2      141.85      141.55      6.84 o 
  -4   2   2     1261.28     1351.77     25.82 o 
  -3   2   2     2523.96     2655.59     30.13 o 
  -2   2   2      327.21      334.58      4.96 o 
  -1   2   2      212.68      220.49      4.23 o 
   0   2   2      117.42      109.16      2.75 o 
   1   2   2       32.89       48.51      3.23 o 
   2   2   2        8.14        4.48      0.69 o 
   3   2   2      163.95      182.23      2.74 o 
   4   2   2        4.86        5.89      1.16 o 
   5   2   2       55.32       54.99      1.85 o 
   6   2   2        0.34        0.73      1.19 o 
   7   2   2        5.94        1.75      2.39 o 
  -9   3   2        3.79        4.24      3.22 o 
  -8   3   2        8.38        8.35      3.83 o 
  -7   3   2       36.40       23.47      4.70 o 
  -6   3   2      185.05      186.68      9.94 o 
  -5   3   2      131.55      139.01      7.74 o 
  -4   3   2        3.02        4.72      1.12 o 
  -3   3   2       72.43       74.68      1.88 o 
  -2   3   2      426.59      428.02      5.79 o 
  -1   3   2      722.51      767.46     10.62 o 
   0   3   2        4.50        5.96      0.94 o 
   1   3   2      401.02      433.75      6.96 o 
   2   3   2      303.24      285.25      6.14 o 
   3   3   2       80.69       78.81      2.43 o 
   4   3   2        3.42        1.54      1.05 o 
   5   3   2       24.84       18.73      1.70 o 
   6   3   2       40.12       43.35      4.26 o 
   7   3   2       18.53       18.42      3.67 o 
  -8   4   2        9.22       18.01      4.88 o 
  -7   4   2       20.72       20.23      4.79 o 
  -6   4   2       25.77       28.52      4.64 o 
  -5   4   2      184.19      178.74      9.42 o 
  -4   4   2        0.79        2.00      1.40 o 
  -3   4   2       10.99       12.57      0.85 o 
  -2   4   2       66.11       64.92      1.69 o 
  -1   4   2      607.53      584.35      7.89 o 
   0   4   2      455.79      452.48      8.42 o 
   1   4   2       57.99       48.80      2.11 o 
   2   4   2        5.71        5.33      1.09 o 
   3   4   2       25.76       25.08      5.11 o 
   4   4   2       61.06       59.72      2.58 o 
   5   4   2      105.90      103.51      2.96 o 
   6   4   2        4.32        3.80      2.96 o 
  -8   5   2       23.90       29.12      5.99 o 
  -7   5   2       21.76       28.83      5.33 o 
  -6   5   2       34.35       32.83      5.19 o 
  -5   5   2        1.69        5.08      2.65 o 
  -4   5   2      212.35      219.38      5.29 o 
  -3   5   2       61.73       57.72      1.78 o 
  -2   5   2       25.09       24.55      1.41 o 
  -1   5   2        1.17        0.91      0.72 o 
   0   5   2      249.43      220.36      4.38 o 
   1   5   2        2.83        2.59      1.52 o 
   2   5   2      102.39       96.57      3.31 o 
   3   5   2       55.29       53.39      2.52 o 
   4   5   2       75.01       73.94      3.08 o 
   5   5   2       13.84       18.65      2.10 o 
  -8   6   2       12.06        5.84      4.16 o 
  -7   6   2        1.58        1.02      3.00 o 
  -6   6   2        4.21        5.97      2.95 o 
  -5   6   2       81.02       85.74      6.98 o 
  -4   6   2       54.64       57.99      3.11 o 
  -3   6   2        7.83        7.73      1.02 o 
  -2   6   2       42.36       44.67      2.03 o 
  -1   6   2       62.52       63.17      2.44 o 
   0   6   2        0.64        1.32      0.92 o 
   1   6   2      189.70      184.85      4.45 o 
   2   6   2       17.91       20.78      1.90 o 
   3   6   2       13.70       15.22      2.37 o 
   4   6   2       13.82       15.40      2.60 o 
  -7   7   2       13.09       14.24      4.79 o 
  -6   7   2        4.91        3.15      3.19 o 
  -5   7   2        1.38        1.72      2.76 o 
  -4   7   2       25.14       32.23      4.85 o 
  -3   7   2      226.32      214.10      5.16 o 
  -2   7   2        0.71        1.02      1.01 o 
  -1   7   2       12.58       15.10      1.62 o 
   0   7   2       65.53       59.90      2.75 o 
   1   7   2       73.20       76.58      5.58 o 
   2   7   2       18.49       14.55      3.10 o 
   3   7   2       23.20       26.33      3.18 o 
  -6   8   2        6.84        1.77      3.68 o 
  -3   8   2        2.81        1.26      1.55 o 
  -2   8   2       58.79       53.97      2.93 o 
  -1   8   2       44.06       42.47      4.51 o 
   0   8   2       48.25       48.05      4.77 o 
   1   8   2       19.92       17.17      3.56 o 
  -3   9   2       10.58        9.97      2.33 o 
  -2   9   2       27.41       27.86      3.15 o 
   0  -9   3       41.08       44.96      5.44 o 
   1  -9   3       17.73       26.87      3.02 o 
   2  -9   3       22.26       23.52      4.90 o 
   5  -9   3       97.43      102.66      9.96 o 
  -2  -8   3       17.44       18.54      3.46 o 
  -1  -8   3        9.29       15.98      3.28 o 
   0  -8   3        3.67        5.02      2.42 o 
   1  -8   3      167.20      171.44      4.61 o 
   2  -8   3       29.97       32.74      2.14 o 
   3  -8   3        5.63        7.80      3.07 o 
   4  -8   3        9.43       16.06      4.52 o 
   5  -8   3       35.33       30.31      5.75 o 
   6  -8   3       67.47       52.57      7.50 o 
  -4  -7   3       20.72       23.75      3.73 o 
  -3  -7   3      161.82      177.94      8.00 o 
  -2  -7   3      277.86      261.27      9.27 o 
  -1  -7   3      315.90      316.67      7.20 o 
   0  -7   3      126.14      133.65      3.80 o 
   1  -7   3        3.48        2.80      1.10 o 
   2  -7   3       43.03       44.29      2.72 o 
   3  -7   3        0.78        0.18      1.58 o 
   4  -7   3        0.58        0.87      2.71 o 
   5  -7   3       16.47       17.43      4.62 o 
   6  -7   3       82.05       95.72      8.90 o 
   7  -7   3        0.15       -0.34      3.29 o 
  -5  -6   3        5.76        7.95      2.03 o 
  -4  -6   3       45.75       42.25      4.10 o 
  -3  -6   3      390.13      402.08      8.37 o 
  -2  -6   3      300.19      305.82      5.99 o 
  -1  -6   3      310.13      294.68      5.66 o 
   0  -6   3      260.62      272.44      5.30 o 
   1  -6   3      311.70      312.73      7.70 o 
   2  -6   3      190.44      176.16      4.25 o 
   3  -6   3      138.31      129.94      5.30 o 
   4  -6   3       17.23       12.89      2.14 o 
   5  -6   3        3.85        1.57      2.51 o 
   6  -6   3       22.05        4.93      3.09 o 
   7  -6   3       27.68       29.75      5.51 o 
   8  -6   3        0.10        2.02      3.24 o 
  -6  -5   3       19.67       17.55      2.93 o 
  -5  -5   3       18.01       19.38      2.56 o 
  -4  -5   3      186.59      193.28      4.34 o 
  -3  -5   3       19.15       18.92      1.60 o 
  -2  -5   3      294.26      302.66      5.57 o 
  -1  -5   3      373.40      379.32      6.33 o 
   0  -5   3      429.06      421.36      6.66 o 
   1  -5   3       84.16       79.91      2.55 o 
   2  -5   3      256.51      259.69      9.61 o 
   3  -5   3      201.43      201.75      4.83 o 
   4  -5   3       21.41       20.28      5.09 o 
   5  -5   3        1.63        0.44      2.17 o 
   6  -5   3        0.44        0.60      2.56 o 
   7  -5   3        8.94       17.83      4.55 o 
   8  -5   3       33.45       28.92      6.04 o 
  -7  -4   3       34.26       34.43      4.34 o 
  -6  -4   3      115.15      125.83      5.37 o 
  -5  -4   3       73.66       82.57      2.57 o 
  -4  -4   3        1.57        0.45      0.77 o 
  -3  -4   3      417.28      400.09      6.88 o 
  -2  -4   3       21.83       18.72      1.36 o 
  -1  -4   3        3.81        5.57      0.91 o 
   0  -4   3       51.47       57.76      1.91 o 
   1  -4   3      308.49      344.14      6.58 o 
   2  -4   3        6.43        4.26      1.29 o 
   3  -4   3       16.69       14.93      0.97 o 
   4  -4   3       65.69       65.89      3.19 o 
   5  -4   3      157.84      175.62      9.33 o 
   6  -4   3       89.46       97.37      7.22 o 
   7  -4   3       10.08        3.58      2.81 o 
   8  -4   3       12.65       13.51      4.65 o 
  -7  -3   3      110.04      115.14      6.43 o 
  -6  -3   3       46.01       49.49      2.84 o 
  -5  -3   3      140.48      143.63      3.89 o 
  -4  -3   3       21.96       24.25      1.33 o 
  -3  -3   3       10.06       10.62      1.31 o 
  -2  -3   3       33.34       24.85      1.30 o 
  -1  -3   3     1177.55     1213.94     14.69 o 
   0  -3   3       51.39       37.15      1.34 o 
   1  -3   3       70.73       49.98      3.37 o 
   2  -3   3      540.33      529.07      8.94 o 
   3  -3   3      386.09      368.52      5.39 o 
   4  -3   3      777.41      778.44     16.36 o 
   5  -3   3       47.02       40.88      4.64 o 
   6  -3   3       14.00       15.01      3.70 o 
   7  -3   3        8.28        9.17      2.03 o 
   8  -3   3        2.21        1.66      1.89 o 
  -8  -2   3       24.53       23.45      3.41 o 
  -7  -2   3        1.64        2.20      1.32 o 
  -6  -2   3       17.86       15.89      2.26 o 
  -5  -2   3       71.50       68.15      2.02 o 
  -4  -2   3      214.95      200.20      3.19 o 
  -3  -2   3       23.86       21.84      0.94 o 
  -2  -2   3      156.99      155.64      2.49 o 
  -1  -2   3        1.56        0.67      0.43 o 
   0  -2   3     1276.05     1288.22     26.74 o 
   1  -2   3      629.14      647.55     10.34 o 
   2  -2   3      229.79      246.80      4.53 o 
   3  -2   3      754.36      888.49     17.81 o 
   4  -2   3       36.74       36.95      1.73 o 
   5  -2   3      259.66      266.34      6.90 o 
   6  -2   3       49.93       53.96      5.57 o 
   7  -2   3        1.97        0.85      1.64 o 
   8  -2   3        2.56        0.03      1.84 o 
  -8  -1   3        6.30       10.33      1.71 o 
  -7  -1   3        2.41        0.77      1.11 o 
  -6  -1   3      131.28      141.58      3.40 o 
  -5  -1   3      170.57      178.65      5.47 o 
  -4  -1   3      726.67      755.05      8.46 o 
  -3  -1   3      566.00      572.28      6.49 o 
  -2  -1   3       68.43       61.62      1.34 o 
  -1  -1   3       73.69      100.82      3.67 o 
   0  -1   3       82.58       88.92      2.50 o 
   1  -1   3       12.41       15.61      1.42 o 
   2  -1   3       15.77       16.10      1.05 o 
   3  -1   3        3.01        2.06      0.35 o 
   4  -1   3      180.60      212.09      3.66 o 
   5  -1   3       65.26       69.48      2.01 o 
   6  -1   3        2.74        3.66      1.52 o 
   7  -1   3       39.69       44.21      3.38 o 
   8  -1   3       38.46       49.75      4.84 o 
  -8   0   3       21.51       21.16      5.57 o 
  -7   0   3      134.63      129.00      5.22 o 
  -6   0   3        8.48       12.38      2.13 o 
  -5   0   3      142.32      159.65      3.25 o 
  -4   0   3      593.32      682.37      8.24 o 
  -3   0   3      887.63      971.93      9.39 o 
  -2   0   3       24.15       29.86      1.01 o 
  -1   0   3     1053.51     1181.02     17.52 o 
   0   0   3      159.10      161.59     11.29 o 
   1   0   3     1125.11     1212.18     22.20 o 
   2   0   3       71.70       59.71      1.29 o 
   3   0   3      139.61      174.17      2.52 o 
   4   0   3       22.48       28.53      1.13 o 
   5   0   3       12.32       16.82      1.26 o 
   6   0   3      188.31      200.50      8.04 o 
   7   0   3       13.83       12.82      1.84 o 
   8   0   3        5.83       10.55      3.10 o 
  -9   1   3       10.36       10.65      3.52 o 
  -8   1   3        9.44        9.91      2.33 o 
  -7   1   3       33.88       37.82      4.78 o 
  -6   1   3       69.95       66.76      4.24 o 
  -5   1   3       17.92       17.39      1.52 o 
  -4   1   3      414.69      431.77      8.76 o 
  -3   1   3     1144.27     1204.14     15.63 o 
  -2   1   3     3846.64     3951.32     49.16 o 
  -1   1   3      182.18      150.35      3.81 o 
   0   1   3       61.04       77.10      2.06 o 
   1   1   3       32.76       23.26      1.87 o 
   2   1   3       65.87       46.10      1.12 o 
   3   1   3      167.15      150.64      2.39 o 
   4   1   3       25.82       23.77      1.14 o 
   5   1   3       57.24       57.62      2.35 o 
   6   1   3       42.97       44.92      2.65 o 
   7   1   3       44.60       46.18      2.92 o 
  -9   2   3        3.70        7.46      2.48 o 
  -8   2   3        5.87        6.71      2.05 o 
  -7   2   3        4.97        5.04      3.78 o 
  -6   2   3       62.30       56.31      4.04 o 
  -5   2   3        3.83        2.34      1.19 o 
  -4   2   3      861.63      836.86     21.72 o 
  -3   2   3       50.00       61.78      1.52 o 
  -2   2   3       60.27       56.09      1.81 o 
  -1   2   3       42.53       35.83      1.50 o 
   0   2   3      251.38      228.38      4.67 o 
   1   2   3      277.76      355.61      5.73 o 
   2   2   3      455.28      504.59      6.68 o 
   3   2   3      350.00      343.06      4.46 o 
   4   2   3      249.94      243.49      3.69 o 
   5   2   3       76.96       76.02      2.63 o 
   6   2   3        0.97        0.27      1.21 o 
   7   2   3       19.80       22.65      3.68 o 
  -9   3   3       11.94       12.74      2.69 o 
  -8   3   3        6.66        8.62      3.65 o 
  -7   3   3       25.57       26.62      4.93 o 
  -6   3   3      100.85      101.01      7.43 o 
  -5   3   3      224.91      226.63      7.24 o 
  -4   3   3       11.22       20.10      2.02 o 
  -3   3   3        9.22       15.56      1.18 o 
  -2   3   3       55.69       43.06      1.56 o 
  -1   3   3      244.54      232.64      4.26 o 
   0   3   3       19.04       12.30      1.05 o 
   1   3   3      590.81      601.79      9.15 o 
   2   3   3      111.14      104.07      2.78 o 
   3   3   3      259.45      267.37      4.60 o 
   4   3   3       36.17       39.72      1.83 o 
   5   3   3        0.40       -0.24      0.95 o 
   6   3   3       45.73       40.83      4.41 o 
  -8   4   3       18.80       21.20      5.11 o 
  -7   4   3        6.99        9.17      3.65 o 
  -6   4   3        4.69        4.04      2.81 o 
  -5   4   3       69.06       70.53      5.61 o 
  -4   4   3       31.31       30.94      4.59 o 
  -3   4   3       61.04       67.35      1.75 o 
  -2   4   3        3.00        2.81      0.66 o 
  -1   4   3      379.09      416.88      6.12 o 
   0   4   3      505.40      547.42      8.77 o 
   1   4   3       81.99       85.20      2.78 o 
   2   4   3        0.89        1.51      0.94 o 
   3   4   3        0.65        0.25      0.97 o 
   4   4   3       93.96       92.39      2.88 o 
   5   4   3       90.00       93.64      3.13 o 
   6   4   3       19.16       27.94      4.18 o 
  -8   5   3        1.80        7.03      4.08 o 
  -7   5   3       15.34       17.41      4.78 o 
  -6   5   3        1.06        2.53      2.97 o 
  -5   5   3        2.53        6.05      2.89 o 
  -4   5   3      161.76      194.03      7.80 o 
  -3   5   3      208.49      203.80      3.85 o 
  -2   5   3       68.47       67.90      1.99 o 
  -1   5   3       85.37       74.32      2.67 o 
   0   5   3       97.71       86.11      2.99 o 
   1   5   3       42.55       43.15      2.31 o 
   2   5   3       88.47       89.08      4.41 o 
   3   5   3       94.35       95.12      3.57 o 
   4   5   3       25.90       24.46      2.65 o 
   5   5   3       29.13       26.96      2.38 o 
  -8   6   3        8.15       14.82      5.19 o 
  -7   6   3        2.30       -0.31      2.84 o 
  -6   6   3        4.77        7.29      3.52 o 
  -5   6   3       18.32       19.59      4.17 o 
  -4   6   3       36.90       41.17      2.23 o 
  -3   6   3        2.36        1.13      0.86 o 
  -2   6   3      186.49      179.90      4.02 o 
  -1   6   3        3.47        4.06      1.20 o 
   0   6   3      211.34      196.02      4.50 o 
   1   6   3      277.91      259.41      5.50 o 
   2   6   3      163.36      155.82      4.27 o 
   3   6   3       22.73       16.33      2.53 o 
   4   6   3       35.87       38.97      3.48 o 
  -7   7   3       30.27       31.51      6.18 o 
  -6   7   3        5.51       -1.82      2.89 o 
  -5   7   3        1.21       -2.74      2.51 o 
  -4   7   3        6.69        9.46      2.28 o 
  -3   7   3      142.04      137.07      5.56 o 
  -2   7   3        3.55        2.25      1.14 o 
  -1   7   3       64.38       66.16      2.85 o 
   0   7   3       16.15       25.77      2.13 o 
   1   7   3       99.15       87.00      4.39 o 
   2   7   3       59.47       62.18      4.01 o 
   3   7   3       64.93       66.46      4.38 o 
  -3   8   3        0.27        0.36      1.79 o 
  -2   8   3       55.59       56.63      3.68 o 
  -1   8   3       21.09       20.97      2.72 o 
   0   8   3        0.36       -0.39      1.68 o 
   1   8   3        2.41        3.04      1.90 o 
   0  -9   4       39.94       33.96      4.17 o 
   1  -9   4       12.20       12.02      3.01 o 
   2  -9   4        9.68       16.14      4.89 o 
  -2  -8   4      141.20      150.91     10.82 o 
  -1  -8   4      111.01      100.63     12.56 o 
   0  -8   4      116.51      115.14      4.95 o 
   1  -8   4      182.16      193.97      8.30 o 
   2  -8   4       27.05       28.26      2.74 o 
   3  -8   4       19.19       17.92      3.94 o 
   4  -8   4       24.84       19.34      4.73 o 
   5  -8   4       15.45       17.00      5.09 o 
   6  -8   4        4.19        4.90      3.83 o 
  -4  -7   4        4.11        3.62      2.51 o 
  -3  -7   4       57.09       56.64      4.74 o 
  -2  -7   4       47.66       52.78      4.45 o 
  -1  -7   4      199.45      185.91      4.69 o 
   0  -7   4      110.76      109.94      3.44 o 
   1  -7   4        9.99       10.26      1.59 o 
   2  -7   4       14.23       15.03      1.93 o 
   3  -7   4        0.78        0.20      1.55 o 
   4  -7   4       20.35       24.32      5.03 o 
   5  -7   4       56.80       45.02      6.40 o 
   6  -7   4       14.70       14.11      4.47 o 
   7  -7   4        0.13        1.54      3.32 o 
  -5  -6   4        6.10        8.94      2.51 o 
  -4  -6   4       20.18       20.44      5.35 o 
  -3  -6   4      146.26      152.35      4.50 o 
  -2  -6   4       24.32       26.52      1.96 o 
  -1  -6   4       17.38       12.73      1.45 o 
   0  -6   4        1.99        0.20      0.91 o 
   1  -6   4       55.64       64.12      2.68 o 
   2  -6   4      133.98      141.17      4.22 o 
   3  -6   4       99.58      100.62      5.85 o 
   4  -6   4      176.47      188.67      6.65 o 
   5  -6   4        2.94        5.60      3.26 o 
   6  -6   4       19.01       18.64      4.55 o 
   7  -6   4       18.26        9.89      3.98 o 
  -6  -5   4       25.86       25.36      3.21 o 
  -5  -5   4       81.75       92.45      3.92 o 
  -4  -5   4        2.06        2.41      1.04 o 
  -3  -5   4       44.03       38.94      2.12 o 
  -2  -5   4       83.24       83.30      2.73 o 
  -1  -5   4      189.31      184.37      4.00 o 
   0  -5   4       62.48       59.49      2.43 o 
   1  -5   4      199.99      205.36      5.69 o 
   2  -5   4      445.77      476.06      8.99 o 
   3  -5   4      511.82      511.45     12.28 o 
   4  -5   4        7.64        6.66      1.59 o 
   5  -5   4       40.16       39.70      5.15 o 
   6  -5   4        1.09        3.80      2.91 o 
   7  -5   4        5.41        9.89      3.85 o 
   8  -5   4       13.26       12.94      4.68 o 
  -7  -4   4        1.48        5.28      2.32 o 
  -6  -4   4      141.23      138.49      7.13 o 
  -5  -4   4        1.79        0.56      1.20 o 
  -4  -4   4       32.97       34.97      1.69 o 
  -3  -4   4       15.16       16.14      1.19 o 
  -2  -4   4       45.27       47.38      1.94 o 
  -1  -4   4       76.53       63.76      2.07 o 
   0  -4   4      719.37      732.81     10.85 o 
   1  -4   4      129.29      120.74      3.31 o 
   2  -4   4      135.83      133.65      3.57 o 
   3  -4   4      102.48      120.75      4.45 o 
   4  -4   4      166.27      156.54      6.17 o 
   5  -4   4       93.94       91.95      6.78 o 
   6  -4   4       46.28       61.75      6.46 o 
   7  -4   4       26.77       26.39      5.25 o 
   8  -4   4        5.59        9.11      4.12 o 
  -7  -3   4       38.18       37.41      3.35 o 
  -6  -3   4        0.80        0.58      1.39 o 
  -5  -3   4      370.73      391.09      7.98 o 
  -4  -3   4      125.74      133.12      2.56 o 
  -3  -3   4       19.88       16.96      1.16 o 
  -2  -3   4        3.16        4.85      0.67 o 
  -1  -3   4      879.88      965.05     13.46 o 
   0  -3   4       16.48       11.43      1.47 o 
   1  -3   4        1.36        0.73      0.94 o 
   2  -3   4      121.83      154.60      4.38 o 
   3  -3   4       65.93       69.57      3.13 o 
   4  -3   4      586.89      645.91     14.35 o 
   5  -3   4       50.50       51.77      5.16 o 
   6  -3   4       32.56       32.04      2.68 o 
   7  -3   4        9.71        6.26      5.07 o 
   8  -3   4        6.55        6.47      2.39 o 
  -8  -2   4       11.94       12.50      1.96 o 
  -7  -2   4        5.09        6.52      1.49 o 
  -6  -2   4       10.23        9.48      1.26 o 
  -5  -2   4       33.04       42.72      1.84 o 
  -4  -2   4      410.45      449.53      5.74 o 
  -3  -2   4     1100.82     1187.07     12.70 o 
  -2  -2   4      216.36      219.99      3.32 o 
  -1  -2   4      142.60      178.60      4.07 o 
   0  -2   4      682.87      671.99     11.05 o 
   1  -2   4      241.20      217.75      5.14 o 
   2  -2   4      179.30      144.59      3.17 o 
   3  -2   4       36.61       60.68      2.29 o 
   4  -2   4        1.83        4.62      1.00 o 
   5  -2   4      215.31      231.26      6.50 o 
   6  -2   4      109.39      115.44      4.55 o 
   7  -2   4        1.22        1.57      1.72 o 
   8  -2   4       22.14       25.26      6.02 o 
  -8  -1   4        0.47       -1.27      1.70 o 
  -7  -1   4       12.15       13.74      1.64 o 
  -6  -1   4       76.56       76.33      2.47 o 
  -5  -1   4       13.54       12.36      1.13 o 
  -4  -1   4      261.85      252.31      3.92 o 
  -3  -1   4      328.05      324.31      4.51 o 
  -2  -1   4      330.76      322.45      4.32 o 
  -1  -1   4        6.97        4.23      2.02 o 
   0  -1   4       94.39      119.18      2.86 o 
   1  -1   4      859.72     1035.18     19.34 o 
   2  -1   4      147.33      155.58      2.45 o 
   3  -1   4      252.56      237.11      3.45 o 
   4  -1   4       56.56       56.39      1.77 o 
   5  -1   4      109.93      114.22      3.66 o 
   6  -1   4        3.58        5.38      2.33 o 
   7  -1   4      176.66      177.12      8.16 o 
   8  -1   4        7.44        7.83      3.02 o 
  -8   0   4       35.67       40.85      4.49 o 
  -7   0   4       47.16       44.62      3.29 o 
  -6   0   4       37.25       38.61      1.86 o 
  -5   0   4       22.81       22.31      1.23 o 
  -4   0   4       35.59       29.03      1.06 o 
  -3   0   4       58.45       88.28      2.10 o 
  -2   0   4      209.08      194.88      3.26 o 
  -1   0   4       29.81       28.68      1.35 o 
   0   0   4      239.44      230.51      7.17 o 
   1   0   4      256.02      248.55      4.64 o 
   2   0   4     1064.56     1191.67     13.40 o 
   3   0   4      190.55      202.89      2.90 o 
   4   0   4       39.54       34.16      1.30 o 
   5   0   4       25.65       24.16      1.44 o 
   6   0   4      289.38      290.57      7.02 o 
   7   0   4        1.61        0.98      1.44 o 
   8   0   4       16.63       14.30      3.43 o 
  -8   1   4        1.87        2.68      1.88 o 
  -7   1   4       32.71       34.66      2.92 o 
  -6   1   4       49.57       49.03      2.37 o 
  -5   1   4       39.72       38.84      1.94 o 
  -4   1   4      657.05      683.98      9.40 o 
  -3   1   4     1007.11      989.43     14.18 o 
  -2   1   4      718.89      690.16     11.18 o 
  -1   1   4     1857.46     1866.73     33.82 o 
   0   1   4       64.53       57.86      1.97 o 
   1   1   4       50.96       29.95      1.73 o 
   2   1   4       51.46       42.94      1.16 o 
   3   1   4      471.51      513.03      6.04 o 
   4   1   4      220.78      232.85      3.50 o 
   5   1   4       84.65       86.96      2.90 o 
   6   1   4       27.16       29.04      2.33 o 
   7   1   4       65.63       75.75      3.67 o 
  -9   2   4        1.38        2.71      2.27 o 
  -8   2   4        4.80        2.25      2.51 o 
  -7   2   4        2.91        3.51      1.50 o 
  -6   2   4        0.40        0.04      1.15 o 
  -5   2   4       70.95       77.61      2.61 o 
  -4   2   4     1298.20     1353.00     26.38 o 
  -3   2   4        2.10        2.83      0.70 o 
  -2   2   4      109.50      103.35      4.77 o 
  -1   2   4      228.66      204.65      4.41 o 
   0   2   4      117.74      108.49      3.36 o 
   1   2   4        2.70        7.16      0.97 o 
   2   2   4      310.38      313.87      4.76 o 
   3   2   4      223.90      213.93      3.82 o 
   4   2   4      338.29      337.49      5.22 o 
   5   2   4       90.13       87.67      3.00 o 
   6   2   4       16.99       14.92      3.00 o 
   7   2   4       29.10       29.44      3.98 o 
  -8   3   4        0.90       -1.29      3.22 o 
  -7   3   4        0.60        1.82      2.74 o 
  -6   3   4      168.17      163.35      9.49 o 
  -5   3   4      130.90      121.84      4.77 o 
  -4   3   4       20.60       21.54      2.19 o 
  -3   3   4       10.26       14.27      1.40 o 
  -2   3   4      208.32      217.54      4.87 o 
  -1   3   4       95.08       69.71      2.49 o 
   0   3   4      672.71      688.76     12.90 o 
   1   3   4      582.84      610.46      9.44 o 
   2   3   4      192.54      192.80      3.63 o 
   3   3   4      278.54      249.46      4.50 o 
   4   3   4       12.51       13.88      1.34 o 
   5   3   4       22.95       19.63      2.47 o 
   6   3   4        9.82        7.96      3.05 o 
  -8   4   4       17.04       10.83      4.32 o 
  -7   4   4        3.89        5.01      3.17 o 
  -6   4   4        3.00       -3.25      2.17 o 
  -5   4   4       10.97       10.88      2.05 o 
  -4   4   4       67.84       63.14      3.65 o 
  -3   4   4      120.59      130.13      3.28 o 
  -2   4   4       11.29        9.40      0.99 o 
  -1   4   4      840.80      875.56     12.75 o 
   0   4   4     1290.41     1242.03     18.96 o 
   1   4   4      680.06      678.15     10.72 o 
   2   4   4       93.46       82.59      2.95 o 
   3   4   4        0.68        1.20      1.01 o 
   4   4   4      137.21      134.05      3.55 o 
   5   4   4       40.33       40.91      2.88 o 
  -8   5   4        6.31        7.14      4.27 o 
  -7   5   4       40.21       32.63      5.90 o 
  -6   5   4        0.27        0.93      2.61 o 
  -5   5   4        5.51       11.17      2.21 o 
  -4   5   4       51.96       61.52      3.59 o 
  -3   5   4      253.53      269.95      4.42 o 
  -2   5   4      132.39      131.28      3.54 o 
  -1   5   4       71.07       82.14      2.89 o 
   0   5   4       21.74       27.34      1.91 o 
   1   5   4      183.49      181.22      5.96 o 
   2   5   4      200.42      188.71      4.97 o 
   3   5   4      188.59      178.97      5.03 o 
   4   5   4       36.61       35.65      3.11 o 
   5   5   4       44.41       42.05      2.81 o 
  -7   6   4        9.82        8.95      4.16 o 
  -6   6   4       99.77       79.91      7.70 o 
  -5   6   4       73.98       81.23      7.14 o 
  -4   6   4       44.12       48.86      2.52 o 
  -3   6   4       42.37       41.38      2.32 o 
  -2   6   4      144.47      145.22      3.69 o 
  -1   6   4       16.34       15.24      1.73 o 
   0   6   4       24.20       26.46      2.15 o 
   1   6   4       58.74       61.23      3.06 o 
   2   6   4      115.78      106.60      4.60 o 
   3   6   4       58.03       47.03      4.68 o 
   4   6   4       40.61       34.10      3.38 o 
  -7   7   4       25.27       20.30      5.59 o 
  -6   7   4       34.07       20.28      5.19 o 
  -4   7   4       76.49       80.04      3.83 o 
  -3   7   4       36.90       37.19      2.88 o 
  -2   7   4       28.27       28.30      2.37 o 
  -1   7   4      117.63      114.95      4.77 o 
   0   7   4       16.85       20.32      2.60 o 
   1   7   4        7.90        8.54      2.06 o 
   2   7   4       49.97       54.14      3.97 o 
  -4   8   4        0.28        1.18      3.15 o 
  -3   8   4       10.60        8.83      2.22 o 
  -2   8   4       24.43       28.32      3.10 o 
  -1   8   4       69.65       73.46      4.26 o 
   0   8   4       23.79       25.20      4.13 o 
   0  -9   5       44.53       40.75      4.43 o 
   1  -9   5       22.55       21.05      3.49 o 
   2  -9   5        6.46        7.50      4.04 o 
  -2  -8   5       20.04       25.40      6.36 o 
  -1  -8   5        1.21       -0.17      1.98 o 
   0  -8   5       34.39       31.35      3.25 o 
   1  -8   5       93.43      107.17      4.65 o 
   2  -8   5       73.65       79.41      6.03 o 
   3  -8   5       38.67       38.34      5.10 o 
   4  -8   5        1.46        1.83      3.30 o 
   5  -8   5        3.27        3.61      3.75 o 
   6  -8   5       23.49       30.09      6.43 o 
  -4  -7   5        0.27       -0.50      2.17 o 
  -3  -7   5        8.62       12.83      3.03 o 
  -2  -7   5       25.15       34.30      3.59 o 
  -1  -7   5      155.80      164.53      4.41 o 
   0  -7   5       17.37       20.90      2.10 o 
   1  -7   5      102.05      102.89      3.59 o 
   2  -7   5       75.42       81.58      4.29 o 
   3  -7   5       31.10       35.33      4.42 o 
   4  -7   5       26.73       31.57      5.72 o 
   5  -7   5      116.07      113.47      8.95 o 
   6  -7   5        6.54        6.47      3.89 o 
   7  -7   5        4.71        6.61      4.45 o 
  -5  -6   5       10.04       10.04      2.54 o 
  -4  -6   5        6.09        4.72      3.37 o 
  -3  -6   5       34.62       38.69      2.38 o 
  -2  -6   5       78.29       78.33      2.94 o 
  -1  -6   5        5.67        7.40      1.23 o 
   0  -6   5       11.96        8.42      1.45 o 
   1  -6   5        5.95        4.69      1.48 o 
   2  -6   5      247.54      253.37      6.00 o 
   3  -6   5      395.73      410.27     11.10 o 
   4  -6   5      274.80      276.46      8.61 o 
   5  -6   5        5.70        5.86      3.32 o 
   6  -6   5       56.20       61.27      7.24 o 
   7  -6   5        8.17       13.41      4.87 o 
  -6  -5   5       16.60       15.16      4.08 o 
  -5  -5   5      232.73      235.44      5.67 o 
  -4  -5   5       16.57       18.77      1.70 o 
  -3  -5   5        1.53        1.01      1.01 o 
  -2  -5   5        2.91        3.76      1.04 o 
  -1  -5   5      217.94      214.93      4.93 o 
   0  -5   5      106.40      106.80      3.41 o 
   1  -5   5       21.80       20.09      1.99 o 
   2  -5   5       64.53       70.99      6.41 o 
   3  -5   5      157.77      158.28      5.72 o 
   4  -5   5       59.33       70.19      4.77 o 
   5  -5   5       84.41       85.75      7.13 o 
   6  -5   5        1.05        0.29      2.68 o 
   7  -5   5       13.63       13.23      4.17 o 
   8  -5   5       43.61       38.25      6.74 o 
  -6  -4   5       64.77       66.10      5.97 o 
  -5  -4   5        1.27        1.30      1.14 o 
  -4  -4   5      317.66      336.42      5.82 o 
  -3  -4   5      179.41      190.14      3.86 o 
  -2  -4   5       57.22       55.64      1.92 o 
  -1  -4   5       76.42       67.68      2.87 o 
   0  -4   5      625.76      631.57     11.48 o 
   1  -4   5      240.51      202.90     11.04 o 
   2  -4   5       41.98       58.94      2.35 o 
   3  -4   5        6.56       11.27      2.86 o 
   4  -4   5       74.91       70.26      3.90 o 
   5  -4   5      145.22      147.75      8.65 o 
   6  -4   5       86.74       83.62      7.37 o 
   7  -4   5       72.73       82.43      7.88 o 
   8  -4   5       14.83       11.56      4.36 o 
  -7  -3   5        1.97        0.45      1.56 o 
  -6  -3   5        0.95        2.11      1.70 o 
  -5  -3   5      133.24      134.23      3.32 o 
  -4  -3   5       91.50       90.94      2.60 o 
  -3  -3   5       47.65       51.04      2.62 o 
  -2  -3   5      202.82      205.74      4.00 o 
  -1  -3   5      184.74      195.62      4.76 o 
   0  -3   5      150.93      122.91      3.42 o 
   1  -3   5      202.31      182.66      7.48 o 
   2  -3   5       43.87       32.60      1.63 o 
   3  -3   5      162.85      166.64      8.60 o 
   4  -3   5      291.08      288.89      6.70 o 
   5  -3   5      212.56      206.76      6.07 o 
   6  -3   5       96.41       97.97      4.32 o 
   7  -3   5        8.39        9.01      2.08 o 
   8  -3   5        4.79        4.63      2.24 o 
  -8  -2   5        0.96       -0.01      1.47 o 
  -7  -2   5       33.46       39.66      2.18 o 
  -6  -2   5        3.24        2.24      1.02 o 
  -5  -2   5        0.64       -0.38      0.76 o 
  -4  -2   5       10.30       10.08      0.93 o 
  -3  -2   5      883.66      863.77     10.51 o 
  -2  -2   5       36.34       25.21      1.02 o 
  -1  -2   5        1.97        1.53      0.43 o 
   0  -2   5      156.55      150.73      4.61 o 
   1  -2   5      531.50      538.84     16.15 o 
   2  -2   5     2167.20     2426.58     50.78 o 
   3  -2   5       68.70       65.78      2.70 o 
   4  -2   5       91.26       88.96      2.94 o 
   5  -2   5      154.22      144.81      4.07 o 
   6  -2   5      129.72      122.46      9.58 o 
   7  -2   5        4.09        3.57      1.99 o 
   8  -2   5       29.44       31.97      4.26 o 
  -8  -1   5        1.19       -0.39      2.05 o 
  -7  -1   5       12.30       13.80      2.25 o 
  -6  -1   5       36.83       38.50      2.62 o 
  -5  -1   5       48.68       48.66      2.13 o 
  -4  -1   5      133.08      137.27      2.74 o 
  -3  -1   5       66.93       69.53      1.69 o 
  -2  -1   5      896.86      890.52     11.42 o 
  -1  -1   5      292.70      277.47      3.87 o 
   0  -1   5      105.58       96.11      1.83 o 
   1  -1   5      883.70      996.32     12.28 o 
   2  -1   5      254.68      227.30      3.39 o 
   3  -1   5      903.37      989.59     11.58 o 
   4  -1   5      222.60      231.16      4.64 o 
   5  -1   5       42.59       42.76      1.78 o 
   6  -1   5       51.16       47.10      3.17 o 
   7  -1   5      209.95      217.58      9.15 o 
   8  -1   5        6.59        6.96      3.09 o 
  -8   0   5       28.06       22.25      3.57 o 
  -7   0   5       16.54       16.01      3.63 o 
  -6   0   5       91.16       84.37      2.99 o 
  -5   0   5       93.20       84.24      2.27 o 
  -4   0   5      134.30      145.58      2.58 o 
  -3   0   5       16.37       14.69      0.87 o 
  -2   0   5      372.99      367.38      4.83 o 
  -1   0   5      249.29      233.15      3.01 o 
   0   0   5       91.95       83.91      2.06 o 
   1   0   5      403.57      398.16      5.77 o 
   2   0   5      792.33      820.31      9.73 o 
   3   0   5      479.79      447.54      5.01 o 
   4   0   5       16.63       15.44      1.23 o 
   5   0   5      201.88      203.03      4.66 o 
   6   0   5      139.49      143.42      6.32 o 
   7   0   5       21.55       20.29      2.24 o 
  -8   1   5        0.15        1.18      1.81 o 
  -7   1   5       13.46       19.04      2.38 o 
  -6   1   5      110.36      108.07      5.25 o 
  -5   1   5        7.38        7.31      1.22 o 
  -4   1   5        8.10        8.74      0.82 o 
  -3   1   5      398.04      442.05      7.99 o 
  -2   1   5      878.19      895.29     19.26 o 
  -1   1   5     2602.06     2673.82     39.39 o 
   0   1   5     1213.69     1208.91     23.01 o 
   1   1   5       28.68       23.41      1.02 o 
   2   1   5      145.54      124.79      2.18 o 
   3   1   5      211.66      203.14      5.51 o 
   4   1   5      506.17      498.06      6.23 o 
   5   1   5        8.94        7.26      1.30 o 
   6   1   5       14.18       12.25      1.86 o 
   7   1   5       29.71       28.15      2.63 o 
  -8   2   5        3.81        7.38      2.35 o 
  -7   2   5        1.74        2.98      3.37 o 
  -6   2   5      106.72       80.52      4.77 o 
  -5   2   5      352.05      360.65      9.57 o 
  -4   2   5      543.32      532.19     12.31 o 
  -3   2   5      271.53      249.39      5.67 o 
  -2   2   5      204.07      201.51      4.46 o 
  -1   2   5     1777.03     1869.16     28.25 o 
   0   2   5     1366.91     1407.46     21.90 o 
   1   2   5     1030.23     1061.79     12.71 o 
   2   2   5      248.33      257.42      4.25 o 
   3   2   5      285.56      291.88      4.84 o 
   4   2   5      212.01      212.97      4.83 o 
   5   2   5       76.92       80.72      4.02 o 
   6   2   5        9.75       10.94      2.96 o 
  -8   3   5        7.93        7.99      4.27 o 
  -7   3   5        7.90       10.22      3.72 o 
  -6   3   5      285.76      283.35     13.34 o 
  -5   3   5       24.67       30.54      4.63 o 
  -4   3   5      104.96      108.26      5.76 o 
  -3   3   5       85.19       83.26      2.83 o 
  -2   3   5      157.39      163.94      4.09 o 
  -1   3   5        3.74        4.84      1.54 o 
   0   3   5     1112.11     1231.26     16.97 o 
   1   3   5      780.67      790.68     11.83 o 
   2   3   5      576.88      562.87      7.93 o 
   3   3   5      241.53      229.63      4.38 o 
   4   3   5       33.35       35.36      1.88 o 
   5   3   5       86.03       92.59      4.60 o 
   6   3   5        8.16       17.88      3.62 o 
  -8   4   5       51.70       41.01      6.78 o 
  -7   4   5       93.99       87.54      8.15 o 
  -6   4   5       37.82       33.77      5.19 o 
  -5   4   5       45.83       52.63      3.56 o 
  -4   4   5      177.76      188.21      6.41 o 
  -3   4   5      140.45      136.60      3.95 o 
  -2   4   5       54.46       56.71      2.66 o 
  -1   4   5      183.15      185.90      4.30 o 
   0   4   5       93.51       88.99      2.93 o 
   1   4   5      355.55      351.78      6.80 o 
   2   4   5       63.79       68.75      2.82 o 
   3   4   5       13.69       15.10      1.47 o 
   4   4   5       93.74       91.67      3.03 o 
   5   4   5       69.55       75.41      5.75 o 
  -8   5   5        5.59        4.88      4.12 o 
  -7   5   5       32.37       28.26      5.64 o 
  -6   5   5       36.66       36.97      5.49 o 
  -5   5   5       84.94       92.45      4.81 o 
  -4   5   5       49.57       49.22      2.85 o 
  -3   5   5      276.52      288.31      5.87 o 
  -2   5   5      381.14      375.11      7.07 o 
  -1   5   5      135.34      122.98      3.69 o 
   0   5   5        1.25        1.50      1.02 o 
   1   5   5        3.30        3.05      1.22 o 
   2   5   5      217.90      215.03      5.51 o 
   3   5   5      170.68      170.23      5.79 o 
   4   5   5       82.03       87.22      4.45 o 
  -7   6   5        1.39        1.38      3.46 o 
  -6   6   5       28.25       28.09      5.34 o 
  -5   6   5       81.40       85.12      7.39 o 
  -4   6   5       35.56       40.67      4.79 o 
  -3   6   5       58.76       58.78      3.27 o 
  -2   6   5       23.22       21.47      1.96 o 
  -1   6   5       48.53       48.01      2.66 o 
   0   6   5      111.57      106.15      3.83 o 
   1   6   5      138.49      140.15      4.52 o 
   2   6   5       65.63       67.42      3.93 o 
   3   6   5      106.49      124.71      5.36 o 
  -4   7   5      158.81      168.27      5.76 o 
  -3   7   5       21.05       25.11      2.60 o 
  -2   7   5      105.21      102.74      3.52 o 
  -1   7   5       92.06       92.93      3.50 o 
   0   7   5       89.03       86.06      4.50 o 
   1   7   5       17.69       16.47      2.60 o 
   2   7   5       24.30       27.75      3.28 o 
  -4   8   5       12.39        9.67      2.34 o 
  -3   8   5      151.76      159.25      6.52 o 
  -2   8   5      118.11      142.17      5.75 o 
  -1   8   5       94.33       92.79     10.67 o 
   0   8   5       40.99       40.75      6.28 o 
   0  -9   6       36.41       40.60      4.47 o 
   1  -9   6       53.13       46.87      8.11 o 
   2  -9   6       61.40       66.89      8.08 o 
   3  -9   6       24.34       29.87      6.22 o 
  -2  -8   6       25.90       25.76      3.90 o 
  -1  -8   6        7.28       10.77      2.42 o 
   0  -8   6       22.35       22.50      3.15 o 
   1  -8   6       46.77       60.01      3.76 o 
   2  -8   6      239.24      229.67     12.99 o 
   3  -8   6      113.33      105.22      7.74 o 
   5  -8   6        2.37        3.72      3.88 o 
  -4  -7   6       23.45       30.97      6.21 o 
  -3  -7   6        1.21        1.17      2.13 o 
  -2  -7   6       51.05       46.07      3.47 o 
  -1  -7   6      179.00      178.21      5.21 o 
   0  -7   6       21.46       21.30      2.11 o 
   1  -7   6       27.49       27.63      3.19 o 
   2  -7   6        0.62       -0.95      1.45 o 
   3  -7   6       29.42       25.78      4.12 o 
   4  -7   6       81.12       88.71      6.84 o 
   5  -7   6       80.84       93.29      8.75 o 
   6  -7   6        5.75        5.62      3.62 o 
  -5  -6   6       42.99       50.60      4.00 o 
  -4  -6   6       61.71       51.90      4.51 o 
  -3  -6   6      153.99      152.09      5.58 o 
  -2  -6   6       67.92       70.99      3.78 o 
  -1  -6   6       47.09       45.26      3.42 o 
   0  -6   6       33.48       31.82      2.62 o 
   1  -6   6        1.25        2.00      1.19 o 
   2  -6   6        8.03        5.21      2.29 o 
   3  -6   6      308.42      317.69     10.28 o 
   4  -6   6      139.37      141.66      5.95 o 
   5  -6   6       16.96       19.37      4.72 o 
   6  -6   6       59.57       57.50      7.17 o 
   7  -6   6       14.84       12.19      4.84 o 
  -6  -5   6       17.64       20.60      2.62 o 
  -5  -5   6      117.06      116.39      6.34 o 
  -4  -5   6       53.09       54.19      2.66 o 
  -3  -5   6        4.64        5.91      1.66 o 
  -2  -5   6       12.01       11.96      1.81 o 
  -1  -5   6       96.54       91.41      3.67 o 
   0  -5   6      377.17      371.59      8.24 o 
   1  -5   6      262.61      247.73      6.14 o 
   2  -5   6      415.36      443.06     11.32 o 
   3  -5   6        9.56        8.42      1.86 o 
   4  -5   6      259.83      262.10      8.75 o 
   5  -5   6      115.10      133.31      8.97 o 
   6  -5   6        2.51       -1.21      2.43 o 
   7  -5   6        4.51        6.52      4.21 o 
  -6  -4   6        2.00        2.52      1.93 o 
  -5  -4   6        0.84       -0.14      1.28 o 
  -4  -4   6       70.21       72.38      2.80 o 
  -3  -4   6      192.55      186.30      4.28 o 
  -2  -4   6       45.86       39.99      1.89 o 
  -1  -4   6      211.12      212.83      5.48 o 
   0  -4   6      557.65      613.97     11.38 o 
   1  -4   6      945.56      953.39     16.05 o 
   2  -4   6       68.10       72.84      3.16 o 
   3  -4   6      143.80      137.88      5.23 o 
   4  -4   6       42.89       40.94      3.15 o 
   5  -4   6      165.80      163.34      9.48 o 
   6  -4   6      144.82      142.66      9.31 o 
   7  -4   6       72.55       59.23      7.06 o 
  -7  -3   6        6.94        6.78      1.90 o 
  -6  -3   6       40.17       38.45      2.96 o 
  -5  -3   6       61.71       60.84      3.53 o 
  -4  -3   6      118.18      118.66      2.66 o 
  -3  -3   6       88.94       82.86      2.00 o 
  -2  -3   6      643.99      647.98      9.62 o 
  -1  -3   6      134.00      117.10      2.76 o 
   0  -3   6      239.17      226.96      5.25 o 
   1  -3   6      257.85      230.43      8.17 o 
   2  -3   6      321.94      292.32      5.99 o 
   3  -3   6      407.26      415.04      7.70 o 
   4  -3   6      254.47      247.32      5.55 o 
   5  -3   6      325.97      318.65      6.91 o 
   6  -3   6      146.20      126.47      5.08 o 
   7  -3   6       16.57       15.09      3.52 o 
   8  -3   6        5.67        4.76      2.39 o 
  -7  -2   6       72.81       72.76      2.83 o 
  -6  -2   6       16.11       13.89      1.73 o 
  -5  -2   6        8.42        5.60      1.03 o 
  -4  -2   6      117.21      118.61      2.64 o 
  -3  -2   6      934.25      964.58     11.67 o 
  -2  -2   6      200.99      187.57      3.16 o 
  -1  -2   6       98.34       73.69      1.70 o 
   0  -2   6        1.66        1.96      0.70 o 
   1  -2   6      799.36      812.38     10.58 o 
   2  -2   6     1734.67     1848.37     18.48 o 
   3  -2   6      216.34      206.54      3.59 o 
   4  -2   6      133.28      138.88      4.19 o 
   5  -2   6       92.04       88.86      3.27 o 
   6  -2   6       83.49       79.54      4.07 o 
   7  -2   6       48.73       49.74      4.65 o 
  -8  -1   6        0.31        0.22      1.92 o 
  -7  -1   6        5.98        7.42      1.32 o 
  -6  -1   6       27.30       28.98      1.71 o 
  -5  -1   6      218.06      218.89      4.97 o 
  -4  -1   6      106.53      102.43      2.45 o 
  -3  -1   6      148.06      133.48      2.70 o 
  -2  -1   6     1687.83     1757.23     19.68 o 
  -1  -1   6     1293.24     1368.84     15.55 o 
   0  -1   6     1510.96     1676.53     18.77 o 
   1  -1   6      147.63      140.68      2.52 o 
   2  -1   6      391.87      367.27      5.05 o 
   3  -1   6      580.89      616.26      7.82 o 
   4  -1   6      238.48      254.05      4.60 o 
   5  -1   6       12.35        9.75      1.12 o 
   6  -1   6       72.18       78.77      5.19 o 
   7  -1   6       69.99       68.57      5.19 o 
  -8   0   6       10.99       11.33      2.44 o 
  -7   0   6        5.68        4.99      1.75 o 
  -6   0   6       74.16       71.73      3.06 o 
  -5   0   6      100.34      102.67      2.59 o 
  -4   0   6      137.46      144.16      2.67 o 
  -3   0   6      229.18      223.14      3.74 o 
  -2   0   6      599.72      623.68      7.72 o 
  -1   0   6     3661.31     4108.40     44.06 o 
   0   0   6     1830.93     2051.46     24.99 o 
   1   0   6     1539.12     1672.44     18.79 o 
   2   0   6      561.26      594.86      9.51 o 
   3   0   6      456.48      451.94      5.19 o 
   4   0   6        8.07        8.90      1.21 o 
   5   0   6      285.03      276.05      7.26 o 
   6   0   6        0.89        0.47      1.34 o 
   7   0   6       10.15        7.73      1.88 o 
  -8   1   6       21.78       21.37      2.86 o 
  -7   1   6       41.02       45.08      5.84 o 
  -6   1   6      139.51      150.98      4.39 o 
  -5   1   6        1.26        1.29      0.96 o 
  -4   1   6      152.95      144.07      4.71 o 
  -3   1   6       81.07       86.06      2.24 o 
  -2   1   6      383.35      361.15      6.21 o 
  -1   1   6      887.17      872.44     19.44 o 
   0   1   6     1894.88     1951.29     23.70 o 
   1   1   6      515.51      497.44      6.45 o 
   2   1   6      118.98      103.64      2.28 o 
   3   1   6      222.28      216.27      3.39 o 
   4   1   6      600.42      571.63      9.75 o 
   5   1   6       15.30       15.25      1.62 o 
   6   1   6       22.53       28.02      2.42 o 
   7   1   6        6.92        7.81      2.05 o 
  -8   2   6       48.61       37.48      3.39 o 
  -7   2   6       48.74       42.66      8.72 o 
  -6   2   6        1.94       -0.30      1.08 o 
  -5   2   6      577.95      578.05     13.82 o 
  -4   2   6      399.45      400.78     10.26 o 
  -3   2   6      683.20      700.74     12.08 o 
  -2   2   6      132.62      122.63      4.25 o 
  -1   2   6       11.47        6.73      0.98 o 
   0   2   6       15.48        8.99      1.33 o 
   1   2   6      381.66      398.37      6.54 o 
   2   2   6      288.89      279.48      4.66 o 
   3   2   6      136.80      132.79      3.08 o 
   4   2   6      135.08      134.64      3.29 o 
   5   2   6      157.94      150.70      5.73 o 
   6   2   6       79.66       75.36      5.64 o 
  -8   3   6        0.28       -0.95      3.16 o 
  -7   3   6       64.78       69.45      7.45 o 
  -6   3   6      378.67      363.10     10.37 o 
  -5   3   6      114.16      107.29      7.86 o 
  -4   3   6      136.60      142.62      8.29 o 
  -3   3   6      274.22      280.28      6.16 o 
  -2   3   6      156.74      164.27      4.55 o 
  -1   3   6       61.26       51.61      2.48 o 
   0   3   6      227.38      221.48      5.59 o 
   1   3   6      279.07      279.79      5.67 o 
   2   3   6      619.83      599.37      8.50 o 
   3   3   6      250.57      264.49      5.23 o 
   4   3   6       81.84       81.22      2.76 o 
   5   3   6       67.32       58.88      5.01 o 
   6   3   6       19.77       18.94      4.01 o 
  -8   4   6       61.43       54.38      7.59 o 
  -7   4   6       17.14       15.11      4.43 o 
  -6   4   6        9.66       10.80      3.52 o 
  -5   4   6       35.46       41.67      5.22 o 
  -4   4   6      139.45      153.03      5.90 o 
  -3   4   6        1.15        1.06      0.93 o 
  -2   4   6      156.22      170.54      4.86 o 
  -1   4   6      359.14      375.79      7.03 o 
   0   4   6      389.20      382.69      9.07 o 
   1   4   6      419.93      415.49      9.48 o 
   2   4   6       50.29       56.77      4.72 o 
   3   4   6      128.37      132.12      3.57 o 
   4   4   6       55.56       52.70      3.18 o 
   5   4   6       47.19       57.88      5.40 o 
  -8   5   6        6.31        3.86      3.75 o 
  -7   5   6       10.23       10.48      4.18 o 
  -6   5   6       17.89       18.67      4.43 o 
  -5   5   6       53.50       50.98      3.87 o 
  -4   5   6      120.13      122.88      7.96 o 
  -3   5   6      436.67      474.70     22.90 o 
  -2   5   6      328.35      333.59      6.76 o 
  -1   5   6      176.72      171.15      4.58 o 
   0   5   6       35.05       34.28      2.36 o 
   1   5   6        0.81       -0.50      1.05 o 
   2   5   6       55.51       50.94      2.91 o 
   3   5   6       13.52       12.79      2.28 o 
   4   5   6       20.10       13.71      4.51 o 
  -7   6   6       15.56       10.47      4.39 o 
  -6   6   6       34.48       40.74      6.23 o 
  -5   6   6       96.14       93.03      7.49 o 
  -4   6   6      180.19      175.07     13.61 o 
  -3   6   6      410.25      433.38      9.80 o 
  -2   6   6      154.56      164.71      4.74 o 
  -1   6   6       82.64       85.85      3.49 o 
   0   6   6       70.95       69.79      3.35 o 
   1   6   6       64.75       63.74      3.88 o 
   2   6   6        4.17        5.02      2.01 o 
   3   6   6        0.26       -0.51      1.82 o 
  -4   7   6       17.58       11.92      2.89 o 
  -3   7   6        3.92        2.15      2.42 o 
  -2   7   6      152.86      175.56      4.72 o 
  -1   7   6      145.26      153.30      5.71 o 
   0   7   6       64.31       58.84      4.61 o 
   1   7   6       38.49       41.05      3.64 o 
  -4   8   6        0.19        1.33      2.55 o 
  -3   8   6        0.19        0.22      1.91 o 
  -2   8   6        2.65        2.26      2.11 o 
   1  -9   7        6.13        6.74      4.41 o 
   2  -9   7       39.62       40.87      7.03 o 
   3  -9   7       37.87       44.74      7.24 o 
  -2  -8   7       36.37       38.02      4.47 o 
  -1  -8   7       33.60       38.94      4.39 o 
   0  -8   7       18.65       18.08      3.34 o 
   1  -8   7       10.06       13.31      3.40 o 
   2  -8   7      102.12      118.37      9.42 o 
   5  -8   7        5.40        6.01      4.36 o 
  -4  -7   7       34.88       41.62      6.17 o 
  -3  -7   7        3.38        2.33      3.91 o 
  -2  -7   7       86.24       76.02      5.30 o 
  -1  -7   7      132.69      137.19      6.64 o 
   0  -7   7      192.21      199.23      6.38 o 
   1  -7   7      104.94      121.29      4.82 o 
   2  -7   7        2.64        1.15      1.85 o 
   3  -7   7       26.34       21.91      4.13 o 
   4  -7   7      151.31      161.32      9.21 o 
   5  -7   7       65.89       72.01      8.23 o 
   6  -7   7       10.08       13.51      4.83 o 
  -5  -6   7       15.10       10.77      2.31 o 
  -4  -6   7       39.81       36.38      2.88 o 
  -3  -6   7      179.46      180.89     10.76 o 
  -2  -6   7       44.52       43.00      3.15 o 
  -1  -6   7      158.23      158.71      5.38 o 
   0  -6   7       63.20       65.09      3.46 o 
   1  -6   7       53.37       50.38      3.00 o 
   2  -6   7       78.62       75.47      5.90 o 
   3  -6   7      450.52      458.85     16.92 o 
   4  -6   7       70.30       65.77      4.38 o 
   5  -6   7      116.96      114.05      8.92 o 
   6  -6   7       39.60       36.98      6.47 o 
   7  -6   7        8.07        8.62      4.53 o 
  -6  -5   7       27.32       23.59      2.73 o 
  -5  -5   7       93.49       92.56      4.06 o 
  -4  -5   7      111.74      113.28      3.67 o 
  -3  -5   7       20.50       22.08      1.85 o 
  -2  -5   7       29.56       26.29      2.45 o 
  -1  -5   7       28.82       30.36      2.80 o 
   0  -5   7      313.13      299.83      8.45 o 
   1  -5   7      580.75      551.14     10.86 o 
   2  -5   7      473.93      438.97     15.73 o 
   3  -5   7       10.04       10.44      3.38 o 
   4  -5   7      371.61      391.73     10.99 o 
   5  -5   7      115.05      118.98      8.76 o 
   6  -5   7       25.26       20.10      5.06 o 
   7  -5   7        6.59        2.56      3.63 o 
  -6  -4   7        1.92        2.66      1.92 o 
  -5  -4   7       14.28       16.19      2.11 o 
  -4  -4   7       83.61       84.27      3.63 o 
  -3  -4   7      294.32      287.77      7.18 o 
  -2  -4   7      204.58      198.22      4.36 o 
  -1  -4   7      166.64      164.04      3.68 o 
   0  -4   7      571.06      575.72     11.01 o 
   1  -4   7      531.77      514.76      9.90 o 
   2  -4   7      250.58      254.56      6.90 o 
   3  -4   7      123.85      127.09      5.14 o 
   4  -4   7        2.95        6.60      1.87 o 
   5  -4   7       86.56       80.42      7.20 o 
   6  -4   7      226.27      218.31     12.00 o 
   7  -4   7       78.06       78.25      4.66 o 
  -7  -3   7        4.48        4.06      1.77 o 
  -6  -3   7       54.39       56.90      3.16 o 
  -5  -3   7       77.60       80.23      3.71 o 
  -4  -3   7      110.02      112.56      2.74 o 
  -3  -3   7      411.98      404.16      5.85 o 
  -2  -3   7     1182.03     1253.20     14.68 o 
  -1  -3   7     1022.96     1064.51     14.63 o 
   0  -3   7      170.41      183.59      3.71 o 
   1  -3   7      240.47      229.84      4.26 o 
   2  -3   7      263.01      262.24      5.16 o 
   3  -3   7      219.69      216.38      4.20 o 
   4  -3   7       93.67      110.86      3.64 o 
   5  -3   7      123.74      127.98      4.12 o 
   6  -3   7       34.14       33.31      3.98 o 
   7  -3   7       21.26       15.63      2.63 o 
  -7  -2   7       43.25       43.88      2.32 o 
  -6  -2   7       27.76       26.98      2.08 o 
  -5  -2   7        3.12        3.31      1.36 o 
  -4  -2   7      256.13      264.82      4.47 o 
  -3  -2   7      457.16      479.46      6.67 o 
  -2  -2   7      891.22      878.53     10.72 o 
  -1  -2   7     1262.41     1310.70     15.18 o 
   0  -2   7      587.02      543.55      6.96 o 
   1  -2   7     1143.00     1205.85     13.90 o 
   2  -2   7      925.44      926.32     12.05 o 
   3  -2   7      508.71      512.92      7.51 o 
   4  -2   7       96.55       93.26      4.48 o 
   5  -2   7        0.72        4.76      1.33 o 
   6  -2   7        0.51        1.69      1.99 o 
   7  -2   7       14.42       21.14      3.67 o 
  -8  -1   7       11.65       12.44      2.65 o 
  -7  -1   7       17.60       19.67      1.65 o 
  -6  -1   7       43.64       43.84      2.06 o 
  -5  -1   7      340.14      330.58      5.84 o 
  -4  -1   7       39.51       38.88      1.50 o 
  -3  -1   7      120.90      113.09      2.44 o 
  -2  -1   7      288.98      272.54      4.19 o 
  -1  -1   7      676.09      691.69      8.65 o 
   0  -1   7     2332.14     2590.52     25.70 o 
   1  -1   7      130.45      107.14      2.27 o 
   2  -1   7      328.88      347.22      5.51 o 
   3  -1   7      388.92      413.96      6.53 o 
   4  -1   7      237.79      248.70      7.22 o 
   5  -1   7        1.19        1.82      0.99 o 
   6  -1   7       48.21       55.87      4.57 o 
   7  -1   7       11.54        4.94      2.66 o 
  -8   0   7       26.05       25.23      3.15 o 
  -7   0   7      103.78      100.75      5.76 o 
  -6   0   7      184.58      167.32      4.81 o 
  -5   0   7      158.90      145.18      3.25 o 
  -4   0   7      339.83      324.40      4.82 o 
  -3   0   7      241.46      241.85      3.84 o 
  -2   0   7      203.25      200.47      3.32 o 
  -1   0   7      125.42      123.22      2.43 o 
   0   0   7       45.22       33.73      1.27 o 
   1   0   7      517.14      583.92      9.35 o 
   2   0   7      376.21      376.06      5.99 o 
   3   0   7       42.02       41.05      1.53 o 
   4   0   7      140.14      134.50      3.71 o 
   5   0   7      349.18      352.97      7.11 o 
   6   0   7       20.41       20.38      3.01 o 
   7   0   7       10.33        9.79      2.00 o 
  -8   1   7       27.46       27.97      6.62 o 
  -7   1   7       74.84       71.39      4.10 o 
  -6   1   7      157.45      170.29      4.86 o 
  -5   1   7       71.40       75.29      2.96 o 
  -4   1   7      120.70      117.82      3.77 o 
  -3   1   7      133.26      143.75      3.20 o 
  -2   1   7      283.78      291.82      5.04 o 
  -1   1   7      709.20      702.13     10.00 o 
   0   1   7      503.28      514.56     10.59 o 
   1   1   7      499.66      476.77      7.03 o 
   2   1   7       55.04       53.68      1.71 o 
   3   1   7      676.88      667.58      7.99 o 
   4   1   7      209.82      211.67      7.60 o 
   5   1   7       56.00       57.85      2.67 o 
   6   1   7       24.55       25.76      2.41 o 
  -8   2   7       48.57       48.43      4.26 o 
  -7   2   7        3.10       -0.45      3.10 o 
  -6   2   7        3.19        3.72      1.27 o 
  -5   2   7      189.68      210.88      5.17 o 
  -4   2   7      221.51      230.01      7.29 o 
  -3   2   7      168.67      170.81      4.45 o 
  -2   2   7      225.77      229.75      4.80 o 
  -1   2   7      138.99      131.21      3.41 o 
   0   2   7      318.17      299.58      8.74 o 
   1   2   7      258.29      258.09      4.97 o 
   2   2   7      619.49      639.02      9.85 o 
   3   2   7      103.29      104.80      2.84 o 
   4   2   7      135.74      155.82      6.00 o 
   5   2   7       71.70       75.53      7.93 o 
   6   2   7       41.08       31.41      4.23 o 
  -8   3   7        6.19       -0.80      3.26 o 
  -7   3   7       94.63      100.71      8.82 o 
  -6   3   7       91.04       94.37      5.00 o 
  -5   3   7      205.29      219.15     12.13 o 
  -4   3   7      363.30      394.14     10.55 o 
  -3   3   7      518.35      534.27     18.35 o 
  -2   3   7       32.96       29.05      2.49 o 
  -1   3   7      143.73      137.71      5.22 o 
   0   3   7      117.46      120.57      4.08 o 
   1   3   7       98.72      103.15      3.34 o 
   2   3   7       47.92       48.64      2.07 o 
   3   3   7       12.88       12.32      1.46 o 
   4   3   7       28.77       27.09      2.13 o 
   5   3   7        6.68        1.98      2.70 o 
  -8   4   7       59.19       47.75      7.40 o 
  -7   4   7       28.35       25.44      5.45 o 
  -6   4   7       31.49       33.43      3.51 o 
  -5   4   7       77.60       72.67      6.25 o 
  -4   4   7      352.17      378.29     10.54 o 
  -3   4   7      365.04      373.55     22.90 o 
  -2   4   7      667.16      686.58     15.75 o 
  -1   4   7      160.56      177.87      8.59 o 
   0   4   7      219.79      211.72      5.14 o 
   1   4   7       96.04       92.46      3.40 o 
   2   4   7       10.23        7.96      1.54 o 
   3   4   7        6.25        4.90      1.62 o 
   4   4   7       14.87       10.32      1.78 o 
  -7   5   7       10.55       15.24      4.72 o 
  -6   5   7       49.69       45.18      6.21 o 
  -5   5   7        0.55        1.17      2.32 o 
  -4   5   7        3.19        0.15      2.64 o 
  -3   5   7      217.88      230.98     14.38 o 
  -2   5   7      384.54      400.11      7.89 o 
  -1   5   7      284.97      307.00      6.72 o 
   0   5   7        3.27        4.29      2.01 o 
   1   5   7        8.83       11.55      1.80 o 
   2   5   7       49.87       56.79      5.88 o 
   3   5   7       20.80       27.37      4.81 o 
  -7   6   7        7.51        9.08      4.54 o 
  -5   6   7       41.02       48.99      6.45 o 
  -4   6   7        4.13        7.01      2.41 o 
  -3   6   7        2.99        3.82      2.15 o 
  -2   6   7        1.28       -1.08      1.20 o 
  -1   6   7        4.21        3.33      1.53 o 
   0   6   7       66.82       63.26      3.89 o 
   1   6   7       36.69       36.37      3.82 o 
   2   6   7       65.86       69.74      6.35 o 
  -5   7   7       42.70       57.90      6.97 o 
  -4   7   7        2.96        0.48      2.34 o 
  -3   7   7        5.00        1.33      1.93 o 
  -2   7   7        0.48       -1.23      1.80 o 
  -1   7   7       42.50       47.72      3.74 o 
   0   7   7       32.10       30.51      3.29 o 
  -2  -8   8       44.21       47.57      4.89 o 
  -1  -8   8       48.27       40.94      8.73 o 
   0  -8   8       45.51       50.85      4.87 o 
   1  -8   8       47.26       49.34      7.18 o 
   2  -8   8       97.21       80.35      8.50 o 
   3  -8   8       75.10       73.13      8.35 o 
  -3  -7   8       12.25       10.52      2.95 o 
  -2  -7   8       50.08       47.90      5.53 o 
  -1  -7   8       61.50       70.06      8.56 o 
   0  -7   8      285.10      298.05     14.07 o 
   1  -7   8      105.64      114.85      4.77 o 
   2  -7   8       12.32       14.94      3.88 o 
   3  -7   8       31.48       40.14      5.21 o 
   4  -7   8      141.57      150.50      9.27 o 
   5  -7   8       98.63      106.51      9.79 o 
   6  -7   8       20.16       15.31      5.15 o 
  -4  -6   8      109.43       94.20      7.02 o 
  -3  -6   8      203.27      199.98      8.88 o 
  -2  -6   8      104.36      100.47      4.48 o 
  -1  -6   8      150.78      150.00      7.12 o 
   0  -6   8       28.84       29.80      2.57 o 
   1  -6   8       33.50       31.66      2.59 o 
   2  -6   8      115.22      113.71      5.55 o 
   3  -6   8      147.37      149.01      8.65 o 
   4  -6   8       31.32       30.15      4.39 o 
   5  -6   8      111.61      119.20      9.46 o 
   6  -6   8       60.19       60.33      7.74 o 
  -5  -5   8      116.65      126.32      4.80 o 
  -4  -5   8      124.85      119.41      3.85 o 
  -3  -5   8      181.01      177.79      5.16 o 
  -2  -5   8      151.64      151.47      7.68 o 
  -1  -5   8      125.01      136.22      4.71 o 
   0  -5   8      164.46      153.79      4.91 o 
   1  -5   8      831.67      834.29     15.19 o 
   2  -5   8      114.94      109.78      6.86 o 
   3  -5   8       21.27       19.25      3.47 o 
   4  -5   8       58.96       59.86      7.06 o 
   5  -5   8       15.76       12.87      4.21 o 
   6  -5   8        4.39        4.43      3.86 o 
   7  -5   8       12.00       11.62      4.67 o 
  -6  -4   8        9.21       15.57      2.27 o 
  -5  -4   8        3.18        1.45      1.43 o 
  -4  -4   8       61.16       60.08      2.67 o 
  -3  -4   8      178.82      165.73      4.16 o 
  -2  -4   8      549.66      524.87      9.41 o 
  -1  -4   8      645.69      645.65      9.99 o 
   0  -4   8     1189.29     1191.02     20.17 o 
   1  -4   8      163.56      163.12      4.66 o 
   2  -4   8      586.87      598.28     19.81 o 
   3  -4   8       65.03       63.19      5.33 o 
   4  -4   8        5.96        3.16      1.79 o 
   5  -4   8        1.93        3.26      1.92 o 
   6  -4   8       65.24       62.10     12.95 o 
   7  -4   8       24.31       27.15      3.26 o 
  -7  -3   8        8.27        6.50      1.92 o 
  -6  -3   8       39.38       35.97      2.73 o 
  -5  -3   8       80.85       80.66      2.70 o 
  -4  -3   8       44.01       43.95      1.77 o 
  -3  -3   8      253.75      242.83      4.16 o 
  -2  -3   8      422.34      450.39      6.32 o 
  -1  -3   8      616.47      631.65      9.61 o 
   0  -3   8      137.07      138.89      3.25 o 
   1  -3   8      214.84      196.69      5.33 o 
   2  -3   8       67.67       70.59      2.46 o 
   3  -3   8      159.31      158.07      5.08 o 
   4  -3   8      194.26      216.60      6.04 o 
   5  -3   8      120.48      127.63      4.90 o 
   6  -3   8        4.04        6.24      2.20 o 
   7  -3   8       15.05       13.30      3.15 o 
  -7  -2   8       92.96       92.85      3.26 o 
  -6  -2   8       92.09       96.94      3.15 o 
  -5  -2   8       40.67       36.51      1.99 o 
  -4  -2   8      285.58      283.18      4.78 o 
  -3  -2   8      202.42      213.38      3.83 o 
  -2  -2   8      149.78      139.57      2.82 o 
  -1  -2   8        2.74        1.46      0.62 o 
   0  -2   8        3.60        2.85      0.64 o 
   1  -2   8      329.45      343.60      5.00 o 
   2  -2   8      346.67      335.36      6.58 o 
   3  -2   8      449.33      449.33      7.94 o 
   4  -2   8      146.18      145.97      4.34 o 
   5  -2   8       24.75       23.37      2.43 o 
   6  -2   8       11.41        6.21      2.36 o 
   7  -2   8        1.57        2.15      2.53 o 
  -8  -1   8       12.46       10.43      5.87 o 
  -7  -1   8       12.80       15.06      2.10 o 
  -6  -1   8      130.63      129.61      3.70 o 
  -5  -1   8      234.39      233.27      6.06 o 
  -4  -1   8        6.49        6.69      0.89 o 
  -3  -1   8       50.12       53.10      1.74 o 
  -2  -1   8       77.10       67.69      2.56 o 
  -1  -1   8      703.30      751.55      9.50 o 
   0  -1   8      787.70      825.70     10.21 o 
   1  -1   8      258.49      244.94      4.03 o 
   2  -1   8      452.46      438.42      7.73 o 
   3  -1   8      408.08      408.48      7.45 o 
   4  -1   8       81.04       79.11      2.85 o 
   5  -1   8       39.84       43.79      2.24 o 
   6  -1   8       17.87       16.55      3.21 o 
   7  -1   8        9.69       13.53      3.42 o 
  -8   0   8        4.40        7.74      2.41 o 
  -7   0   8       47.55       49.26      3.05 o 
  -6   0   8       48.27       48.06      5.54 o 
  -5   0   8      103.05      104.13      2.77 o 
  -4   0   8      149.68      153.59      2.85 o 
  -3   0   8        2.68        1.59      0.57 o 
  -2   0   8      370.13      379.78      6.73 o 
  -1   0   8      191.35      176.79      3.17 o 
   0   0   8      408.16      396.33      5.62 o 
   1   0   8      326.56      368.88      5.43 o 
   2   0   8      457.80      447.12      7.00 o 
   3   0   8       17.60       13.50      1.37 o 
   4   0   8      351.95      370.01      7.28 o 
   5   0   8       70.80       74.02      3.10 o 
   6   0   8       31.51       33.31      2.67 o 
  -8   1   8       22.54       19.81      2.90 o 
  -7   1   8       30.79       27.49      3.56 o 
  -6   1   8       49.04       51.71      2.84 o 
  -5   1   8      248.63      245.55      6.34 o 
  -4   1   8      436.95      449.82      8.63 o 
  -3   1   8      375.32      385.56      9.93 o 
  -2   1   8       24.10       22.43      1.35 o 
  -1   1   8      336.21      348.27      5.90 o 
   0   1   8      286.27      281.18      5.96 o 
   1   1   8       15.07       16.04      1.95 o 
   2   1   8      159.24      153.58      3.35 o 
   3   1   8      186.93      191.05      4.05 o 
   4   1   8        5.31        5.40      1.24 o 
   5   1   8       43.48       42.42      2.41 o 
   6   1   8        6.59        8.95      2.95 o 
  -8   2   8       38.08       27.59      3.29 o 
  -7   2   8        0.22        3.06      1.75 o 
  -6   2   8       30.41       28.38      2.58 o 
  -5   2   8       92.84       99.71      3.53 o 
  -4   2   8      718.38      727.18     13.66 o 
  -3   2   8     1211.28     1171.54     15.96 o 
  -2   2   8      620.04      634.64      9.43 o 
  -1   2   8       48.96       51.02      2.30 o 
   0   2   8        9.14        7.93      1.25 o 
   1   2   8       79.20       72.12      2.54 o 
   2   2   8       17.59       16.45      1.35 o 
   3   2   8      124.50      124.01      3.22 o 
   4   2   8        4.17        3.31      2.26 o 
   5   2   8       19.31       25.47      3.88 o 
  -8   3   8        4.86        3.14      3.76 o 
  -7   3   8       96.53       95.26      8.80 o 
  -6   3   8       47.40       49.16      4.01 o 
  -5   3   8       17.82       17.30      3.81 o 
  -4   3   8       32.31       42.43      3.38 o 
  -3   3   8      190.65      194.02     18.69 o 
  -2   3   8      167.78      161.51      5.86 o 
  -1   3   8       83.07       86.54      9.27 o 
   0   3   8       51.67       51.97      2.89 o 
   1   3   8       89.99       87.28      2.84 o 
   2   3   8      118.07      114.22      3.16 o 
   3   3   8       22.57       24.51      1.82 o 
   4   3   8        8.15       13.80      2.46 o 
   5   3   8        0.51       -3.36      2.24 o 
  -7   4   8       15.96       10.04      4.26 o 
  -6   4   8       25.74       26.49      3.41 o 
  -5   4   8       18.33       17.09      2.81 o 
  -4   4   8       64.33       61.39      5.92 o 
  -3   4   8       34.78       26.95      4.39 o 
  -2   4   8       38.38       39.56      5.12 o 
  -1   4   8       59.59       57.41      4.37 o 
   0   4   8      122.38      126.85      5.39 o 
   1   4   8       60.22       66.36      4.72 o 
   2   4   8      117.08      112.41      4.01 o 
   3   4   8       72.09       70.12      3.43 o 
   4   4   8        7.75        4.65      2.32 o 
  -7   5   8        2.64        1.52      3.33 o 
  -6   5   8       19.40       12.68      4.18 o 
  -5   5   8        1.84        3.56      3.25 o 
  -4   5   8       15.46       13.31      4.04 o 
  -3   5   8        1.86       -0.01      2.79 o 
  -2   5   8       49.35       46.99      3.21 o 
  -1   5   8      174.99      172.69      5.01 o 
   0   5   8        6.82        7.79      1.68 o 
   1   5   8       17.67       17.66      2.69 o 
   2   5   8       11.40       12.04      2.95 o 
   3   5   8       51.07       46.83      3.89 o 
  -5   6   8       37.41       41.66      4.12 o 
  -4   6   8      102.69       98.09      5.80 o 
  -3   6   8       54.72       58.66      4.73 o 
  -2   6   8        0.43        1.77      1.51 o 
  -1   6   8        1.30       -0.18      2.12 o 
   0   6   8       77.31       79.13      4.46 o 
   1   6   8       28.72       34.24      3.42 o 
  -4   7   8        1.56        4.24      2.73 o 
  -3   7   8        6.27        7.13      2.89 o 
  -2   7   8       10.61        5.22      4.22 o 
  -1   7   8        5.81        7.12      2.19 o 
  -1  -8   9       33.95       36.86     11.52 o 
   0  -8   9       34.56       35.83      4.28 o 
   1  -8   9       28.37       20.54      5.62 o 
   2  -8   9       12.37       12.84      4.79 o 
   3  -8   9       31.18       26.42      5.86 o 
  -3  -7   9       67.08       68.17     10.07 o 
  -2  -7   9       83.10       80.44      5.79 o 
  -1  -7   9      112.17      115.54      6.73 o 
   0  -7   9      265.57      256.24     19.29 o 
   1  -7   9       72.09       72.45      8.08 o 
   2  -7   9        7.93        7.32      3.71 o 
   3  -7   9        0.43        3.26      3.58 o 
  -4  -6   9       93.95       93.04      5.61 o 
  -3  -6   9      116.27      125.69      6.45 o 
  -2  -6   9      291.07      304.86      8.31 o 
  -1  -6   9      264.04      268.65     11.49 o 
   0  -6   9       84.27       86.77      4.04 o 
   1  -6   9       37.62       39.32      2.90 o 
   2  -6   9      159.41      159.73      6.79 o 
   3  -6   9       27.87       33.59      4.73 o 
   4  -6   9        5.78        5.61      2.80 o 
   5  -6   9        4.42        4.09      3.76 o 
   6  -6   9       15.99       17.60      5.23 o 
  -5  -5   9       84.43       85.11      4.85 o 
  -4  -5   9       50.53       55.72      2.91 o 
  -3  -5   9      118.63      125.61      3.84 o 
  -2  -5   9        8.37        7.96      1.38 o 
  -1  -5   9       11.76       13.17      1.90 o 
   0  -5   9      104.53       99.05      3.99 o 
   1  -5   9      605.87      581.97     11.72 o 
   2  -5   9       20.82       24.02      2.93 o 
   3  -5   9      102.84      112.06      7.37 o 
   4  -5   9       41.15       33.81      4.67 o 
   5  -5   9       16.12       16.71      4.63 o 
   6  -5   9        0.75        2.50      3.82 o 
  -6  -4   9       44.35       48.76      4.24 o 
  -5  -4   9        4.63        6.12      1.74 o 
  -4  -4   9       18.25       15.86      1.73 o 
  -3  -4   9       36.09       32.67      2.07 o 
  -2  -4   9       52.01       48.96      2.28 o 
  -1  -4   9      130.25      138.17      3.64 o 
   0  -4   9      152.40      167.43      3.94 o 
   1  -4   9       46.95       48.36      3.33 o 
   2  -4   9      481.37      472.58      9.13 o 
   3  -4   9       47.28       44.91      5.34 o 
   4  -4   9        0.82        0.33      1.42 o 
   5  -4   9       11.89       13.32      1.95 o 
   6  -4   9       47.67       39.95      6.81 o 
  -6  -3   9       42.83       36.88      2.79 o 
  -5  -3   9       24.74       25.15      1.76 o 
  -4  -3   9        4.64        2.88      0.89 o 
  -3  -3   9       65.27       67.16      3.62 o 
  -2  -3   9      514.26      518.04      7.19 o 
  -1  -3   9      165.59      164.76      3.86 o 
   0  -3   9      124.52      119.42      3.14 o 
   1  -3   9      177.44      181.07      4.07 o 
   2  -3   9      153.62      157.18      4.09 o 
   3  -3   9      178.41      174.39      5.60 o 
   4  -3   9      244.96      242.87      6.11 o 
   5  -3   9       63.91       62.34      4.00 o 
   6  -3   9        9.89       12.46      3.12 o 
  -7  -2   9       30.06       31.97      2.19 o 
  -6  -2   9       35.40       37.44      2.30 o 
  -5  -2   9       95.56       93.61      3.02 o 
  -4  -2   9       67.09       77.21      2.38 o 
  -3  -2   9       40.16       42.53      1.71 o 
  -2  -2   9       57.41       51.98      1.91 o 
  -1  -2   9      147.80      134.74      3.96 o 
   0  -2   9       39.74       36.71      1.46 o 
   1  -2   9       77.41       76.96      1.86 o 
   2  -2   9      356.14      373.99      5.52 o 
   3  -2   9      663.76      677.94     12.48 o 
   4  -2   9      122.28      137.45      6.68 o 
   5  -2   9       11.84       11.57      2.20 o 
   6  -2   9        1.17        2.38      2.43 o 
  -7  -1   9        0.18        1.46      1.58 o 
  -6  -1   9      142.06      139.15      6.49 o 
  -5  -1   9      307.45      325.95      5.99 o 
  -4  -1   9      303.87      304.28      5.59 o 
  -3  -1   9       48.94       48.61      2.22 o 
  -2  -1   9        3.65        4.12      0.82 o 
  -1  -1   9      443.08      472.84      5.96 o 
   0  -1   9      201.24      199.50      4.92 o 
   1  -1   9        2.68        3.51      0.78 o 
   2  -1   9       36.60       37.72      3.44 o 
   3  -1   9        2.40        3.93      1.09 o 
   4  -1   9       13.36        9.95      1.39 o 
   5  -1   9       25.81       26.51      1.98 o 
   6  -1   9        6.44        9.25      2.95 o 
  -8   0   9        7.89        7.29      2.47 o 
  -7   0   9       56.52       46.35      3.12 o 
  -6   0   9        5.98        7.78      1.65 o 
  -5   0   9      151.71      152.36      8.03 o 
  -4   0   9      529.76      543.33     10.24 o 
  -3   0   9      645.12      641.36      8.50 o 
  -2   0   9      522.87      561.53      7.56 o 
  -1   0   9        6.64        6.22      0.95 o 
   0   0   9      147.97      155.49      3.17 o 
   1   0   9       59.92       63.01      2.58 o 
   2   0   9       70.41       65.14      2.27 o 
   3   0   9      231.35      214.31      4.99 o 
   4   0   9       27.95       28.72      2.04 o 
   5   0   9       37.18       36.32      2.41 o 
   6   0   9       45.43       43.14      5.11 o 
  -8   1   9       12.60       10.96      2.71 o 
  -7   1   9       25.09       25.29      2.51 o 
  -6   1   9       18.26       21.59      2.55 o 
  -5   1   9        0.42       -1.35      1.02 o 
  -4   1   9       64.39       67.85      2.97 o 
  -3   1   9      180.96      177.45      4.01 o 
  -2   1   9       90.10       78.28      2.51 o 
  -1   1   9       56.88       57.33      2.27 o 
   0   1   9      208.32      207.95      3.86 o 
   1   1   9       18.95       18.74      1.26 o 
   2   1   9      116.03      113.74      2.90 o 
   3   1   9       63.55       62.57      4.29 o 
   4   1   9        2.15        2.71      1.20 o 
   5   1   9       25.23       39.29      4.34 o 
  -8   2   9       13.33       12.21      2.78 o 
  -7   2   9        3.54        3.95      1.72 o 
  -6   2   9       13.58       15.46      2.84 o 
  -5   2   9        2.50        0.47      1.50 o 
  -4   2   9       40.87       38.76      2.29 o 
  -3   2   9       23.05       27.08      1.65 o 
  -2   2   9       90.38       83.26      2.97 o 
  -1   2   9       33.95       33.84      5.36 o 
   0   2   9       44.77       43.59      2.38 o 
   1   2   9      419.09      409.62      8.34 o 
   2   2   9      228.57      223.45      5.01 o 
   3   2   9       92.78       89.43      2.92 o 
   4   2   9        5.07        5.97      2.51 o 
   5   2   9       15.75        7.83      3.00 o 
  -7   3   9        9.70        5.72      3.98 o 
  -6   3   9       24.55       28.49      3.48 o 
  -5   3   9       44.62       47.92      3.91 o 
  -4   3   9       30.10       31.16      4.48 o 
  -3   3   9        2.69        1.00      1.44 o 
  -2   3   9       31.68       33.24      3.10 o 
  -1   3   9      117.34      110.46     10.50 o 
   0   3   9      163.28      171.23     12.31 o 
   1   3   9        7.74        9.94      1.31 o 
   2   3   9       75.23       71.93      2.70 o 
   3   3   9      103.25      112.62      3.76 o 
   4   3   9       29.33       27.55      3.99 o 
  -7   4   9        5.33        2.48      3.63 o 
  -6   4   9        3.65        4.89      2.30 o 
  -5   4   9       41.84       42.48      5.46 o 
  -4   4   9        9.88       10.27      3.52 o 
  -3   4   9       34.10       28.93      4.70 o 
  -2   4   9       22.97       25.43      4.50 o 
  -1   4   9       98.25      112.18      8.84 o 
   0   4   9      174.07      180.90      7.87 o 
   1   4   9       42.46       45.25      2.83 o 
   2   4   9       33.83       39.45      3.19 o 
   3   4   9        5.96        7.01      1.72 o 
  -6   5   9        8.78       11.27      4.29 o 
  -5   5   9        0.20       -1.13      3.29 o 
  -4   5   9       34.21       27.94      5.05 o 
  -3   5   9       21.90       19.70      4.72 o 
  -2   5   9       58.35       60.48      3.71 o 
  -1   5   9       19.08       22.35      2.32 o 
   0   5   9        1.58        2.34      1.66 o 
   1   5   9        9.52       12.42      2.33 o 
   2   5   9        1.14        2.37      2.02 o 
  -5   6   9       36.08       52.15      4.70 o 
  -4   6   9       36.87       33.65      4.13 o 
  -3   6   9       37.69       35.90      4.26 o 
  -2   6   9        2.87        1.09      2.41 o 
  -1   6   9        1.67        0.16      1.82 o 
   0   6   9        0.35       -0.70      2.10 o 
   1   6   9        8.07        9.87      2.49 o 
  -1  -8  10       79.74       77.17     11.91 o 
   0  -8  10       74.20       81.46      5.90 o 
   1  -8  10       28.13       31.83      6.46 o 
   2  -8  10        0.41       -1.57      3.37 o 
   3  -8  10       16.78       10.86      4.85 o 
  -3  -7  10       16.95       15.47      3.58 o 
  -2  -7  10        5.02        5.79      3.06 o 
  -1  -7  10       43.53       48.30      4.63 o 
   0  -7  10      129.20      129.20     12.57 o 
   1  -7  10       64.99       67.07      7.89 o 
   2  -7  10       21.34       23.13      5.53 o 
   3  -7  10        0.35        4.28      3.72 o 
  -4  -6  10       24.18       21.27      4.83 o 
  -3  -6  10       25.85       23.43      2.57 o 
  -2  -6  10      102.63      108.25      5.99 o 
  -1  -6  10       15.05       21.37      3.20 o 
   0  -6  10        8.50       11.74      2.23 o 
   1  -6  10       50.73       58.98      4.60 o 
   2  -6  10      119.71      116.77      6.05 o 
   3  -6  10       32.81       34.10      3.80 o 
  -5  -5  10       16.36       22.74      2.65 o 
  -4  -5  10       13.26       15.88      2.23 o 
  -3  -5  10       65.60       72.94      3.14 o 
  -2  -5  10       10.44       11.75      1.77 o 
  -1  -5  10        5.84        5.66      1.29 o 
   0  -5  10      112.44      108.87      4.32 o 
   1  -5  10      346.99      341.54     11.52 o 
   2  -5  10      214.30      220.84      8.04 o 
   3  -5  10      159.66      144.55      6.64 o 
   4  -5  10       40.47       36.11      5.26 o 
   6  -5  10        3.97        7.49      4.55 o 
  -6  -4  10       38.34       36.25      3.11 o 
  -5  -4  10       22.76       21.39      2.43 o 
  -4  -4  10        4.87        2.46      1.29 o 
  -3  -4  10        1.25        0.44      1.06 o 
  -2  -4  10       27.59       25.72      1.88 o 
  -1  -4  10      465.09      476.63      8.28 o 
   0  -4  10        0.76        2.11      0.93 o 
   1  -4  10       68.59       71.11      2.63 o 
   2  -4  10      358.03      369.14     12.99 o 
   3  -4  10      199.91      197.58      4.97 o 
   4  -4  10        2.61        4.58      1.67 o 
   5  -4  10        5.68       11.15      2.28 o 
   6  -4  10       11.00       16.70      2.93 o 
  -6  -3  10       49.97       46.50      3.17 o 
  -5  -3  10      104.90      103.66      3.26 o 
  -4  -3  10      118.11      123.77      3.07 o 
  -3  -3  10       57.59       57.71      2.18 o 
  -2  -3  10      274.24      291.00      4.82 o 
  -1  -3  10       29.90       32.53      1.46 o 
   0  -3  10      106.74      100.47      3.03 o 
   1  -3  10      115.21      113.18      3.23 o 
   2  -3  10      129.29      116.74      3.26 o 
   3  -3  10        4.21        8.51      1.83 o 
   4  -3  10      194.05      185.77      6.32 o 
   5  -3  10       26.57       33.23      3.19 o 
   6  -3  10       24.78       34.31      4.28 o 
  -7  -2  10       12.73       13.20      1.78 o 
  -6  -2  10       10.26       11.79      1.61 o 
  -5  -2  10      185.56      188.78      4.48 o 
  -4  -2  10      470.53      493.23      8.15 o 
  -3  -2  10      329.35      329.73      5.41 o 
  -2  -2  10       38.41       39.32      1.68 o 
  -1  -2  10       48.58       44.32      1.96 o 
   0  -2  10        9.90       10.39      1.06 o 
   1  -2  10       14.78       12.99      1.10 o 
   2  -2  10       10.91       11.61      1.28 o 
   3  -2  10       13.96       10.66      1.33 o 
   4  -2  10       22.60       26.65      2.64 o 
   5  -2  10       51.86       56.18      6.27 o 
   6  -2  10        2.10        0.24      2.21 o 
  -7  -1  10        2.22        1.50      1.71 o 
  -6  -1  10       28.33       31.24      2.38 o 
  -5  -1  10        7.58        6.84      1.33 o 
  -4  -1  10       52.36       50.28      2.21 o 
  -3  -1  10       27.44       23.78      1.62 o 
  -2  -1  10        0.77        0.94      0.64 o 
  -1  -1  10       70.28       72.04      2.15 o 
   0  -1  10      220.83      218.06      3.99 o 
   1  -1  10      455.51      444.01      7.17 o 
   2  -1  10       68.20       66.23      2.36 o 
   3  -1  10        1.46        0.71      1.00 o 
   4  -1  10       12.99       14.48      1.63 o 
   5  -1  10       27.16       32.89      2.23 o 
   6  -1  10       35.25       37.31      4.36 o 
  -7   0  10       23.31       22.20      2.57 o 
  -6   0  10        0.29       -0.22      1.40 o 
  -5   0  10        4.78        3.93      2.11 o 
  -4   0  10       59.17       53.49      2.79 o 
  -3   0  10       70.21       76.98      2.25 o 
  -2   0  10      114.94      120.80      3.04 o 
  -1   0  10       10.92       15.04      3.25 o 
   0   0  10       47.02       44.65      2.67 o 
   1   0  10      351.92      362.79      6.20 o 
   2   0  10      106.80      105.80      2.94 o 
   3   0  10       62.77       68.33      2.80 o 
   4   0  10       11.14        7.86      1.51 o 
   5   0  10       46.97       47.35      4.11 o 
  -7   1  10        1.83       -0.37      1.76 o 
  -6   1  10       13.21       16.95      4.71 o 
  -5   1  10        7.50        7.33      1.63 o 
  -4   1  10       56.69       56.77      2.84 o 
  -3   1  10        1.08        0.37      0.83 o 
  -2   1  10      123.00      127.52      3.64 o 
  -1   1  10      223.10      221.66      6.71 o 
   0   1  10      210.49      203.04      5.18 o 
   1   1  10        5.55        3.16      1.23 o 
   2   1  10      333.86      343.44      7.60 o 
   3   1  10       78.67       73.78      3.36 o 
   4   1  10       36.10       30.75      3.96 o 
   5   1  10        0.99       -2.19      2.38 o 
  -7   2  10        2.10        3.45      2.22 o 
  -6   2  10        1.79        2.10      1.46 o 
  -5   2  10       18.50       25.31      2.83 o 
  -4   2  10       27.11       22.08      2.00 o 
  -3   2  10      117.76      113.22      3.66 o 
  -2   2  10      159.14      146.45      4.26 o 
  -1   2  10       69.09       68.65      4.19 o 
   0   2  10       25.21       23.10      2.62 o 
   1   2  10      318.74      314.19      7.19 o 
   2   2  10       23.48       22.01      1.91 o 
   3   2  10       53.09       54.75      3.66 o 
   4   2  10       11.71       15.83      3.35 o 
  -7   3  10       13.69       18.29      5.31 o 
  -6   3  10       21.75       22.85      8.47 o 
  -5   3  10       36.47       44.38      3.96 o 
  -4   3  10       59.67       69.70      6.62 o 
  -3   3  10       18.59       14.41      3.72 o 
  -2   3  10        1.37        1.40      1.64 o 
  -1   3  10       40.00       42.20      3.62 o 
   0   3  10       44.60       44.73      3.80 o 
   1   3  10        4.18        5.09      1.34 o 
   2   3  10       15.65       15.94      2.09 o 
   3   3  10       63.79       74.40      3.28 o 
   4   3  10       25.85       19.04      3.80 o 
  -7   4  10       18.34       22.01      5.43 o 
  -6   4  10       56.78       54.89      7.35 o 
  -5   4  10       25.08       26.62      5.03 o 
  -4   4  10        1.97       -1.00      2.63 o 
  -3   4  10       11.15       13.64      3.87 o 
  -2   4  10       14.25       11.28      2.61 o 
  -1   4  10        4.47        7.22      3.09 o 
   0   4  10       11.66       11.49      2.25 o 
   1   4  10       21.61       19.73      2.64 o 
   2   4  10       41.89       39.17      3.66 o 
   3   4  10        9.10        8.24      1.88 o 
  -6   5  10        0.59        1.19      3.78 o 
  -5   5  10        8.52        9.86      4.32 o 
  -4   5  10       10.04        8.42      4.06 o 
  -3   5  10        7.72       -2.36      3.30 o 
  -2   5  10       79.85       85.29      4.50 o 
  -1   5  10       39.86       39.59      4.27 o 
   0   5  10       37.49       40.43      4.39 o 
   1   5  10       10.64       11.21      2.55 o 
  -4   6  10       44.59       44.23      4.68 o 
  -3   6  10       40.29       41.95      5.81 o 
  -2   6  10        1.08        3.90      2.73 o 
  -1   6  10       21.87       18.88      3.60 o 
   1  -8  11       33.77       33.24      6.81 o 
  -2  -7  11        3.08        5.76      2.84 o 
  -1  -7  11       11.86       11.39      3.05 o 
   0  -7  11       37.03       35.64      4.10 o 
   1  -7  11      177.63      150.56     10.94 o 
   2  -7  11      130.75      132.39     10.70 o 
   3  -7  11        9.02       11.97      4.94 o 
   4  -7  11       21.68       27.29      6.23 o 
  -3  -6  11       10.67       10.67      2.14 o 
  -2  -6  11       98.15       94.57      4.16 o 
  -1  -6  11       13.16       15.56      3.05 o 
   0  -6  11        0.84        1.93      1.90 o 
   1  -6  11       22.22       23.43      5.29 o 
   2  -6  11      149.70      156.12     10.83 o 
   3  -6  11      131.98      129.19      9.98 o 
  -4  -5  11      113.80      107.84      4.55 o 
  -3  -5  11       47.64       51.33      3.13 o 
  -2  -5  11        6.44        5.65      1.46 o 
  -1  -5  11        3.97        2.15      1.16 o 
   0  -5  11       11.30       12.17      2.17 o 
   1  -5  11       24.70       25.35      4.77 o 
   2  -5  11        4.78        4.49      2.23 o 
   3  -5  11       46.17       32.47      3.74 o 
  -5  -4  11      104.27      112.34      4.59 o 
  -4  -4  11       50.18       50.78      3.23 o 
  -3  -4  11        8.85        8.79      1.82 o 
  -2  -4  11       48.34       40.19      2.32 o 
  -1  -4  11      305.74      292.87      6.20 o 
   0  -4  11        1.61        1.33      1.08 o 
   1  -4  11        2.30        0.88      0.97 o 
   2  -4  11        4.19        3.02      1.40 o 
   3  -4  11        6.44        7.10      1.68 o 
   4  -4  11       12.22       17.99      2.95 o 
   5  -4  11       20.92       15.58      3.41 o 
  -6  -3  11        0.22        0.07      1.61 o 
  -5  -3  11        0.43        0.83      1.50 o 
  -4  -3  11        9.32        9.88      1.35 o 
  -3  -3  11      151.56      151.20      3.40 o 
  -2  -3  11       49.93       55.39      2.00 o 
  -1  -3  11       36.72       32.32      1.98 o 
   0  -3  11      369.40      353.96      6.69 o 
   1  -3  11       65.36       65.86      2.29 o 
   2  -3  11        9.06        5.06      1.97 o 
   3  -3  11        8.69        7.25      1.73 o 
   4  -3  11      120.63      119.39      5.17 o 
   5  -3  11       89.20      100.37      6.26 o 
  -6  -2  11        0.21        0.38      1.26 o 
  -5  -2  11        0.34        1.91      1.20 o 
  -4  -2  11       39.65       37.77      2.09 o 
  -3  -2  11       10.97       10.08      1.19 o 
  -2  -2  11       60.64       59.14      3.07 o 
  -1  -2  11       17.93       16.40      1.30 o 
   0  -2  11       18.17       21.44      1.49 o 
   1  -2  11      117.53      127.11      2.96 o 
   2  -2  11      409.39      396.42      6.79 o 
   3  -2  11      115.48      120.50      3.59 o 
   4  -2  11       52.77       61.41      3.79 o 
   5  -2  11       40.78       32.33      3.78 o 
  -7  -1  11        2.20        3.28      1.88 o 
  -6  -1  11       17.33       17.74      2.34 o 
  -5  -1  11       30.18       32.97      2.01 o 
  -4  -1  11       12.81       12.84      1.24 o 
  -3  -1  11        7.33        8.64      0.97 o 
  -2  -1  11       49.52       46.88      1.91 o 
  -1  -1  11      149.21      140.02      3.13 o 
   0  -1  11      302.94      335.33      5.45 o 
   1  -1  11      426.58      416.99      7.00 o 
   2  -1  11      141.95      153.90      4.21 o 
   3  -1  11       36.73       42.54      2.39 o 
   4  -1  11        1.58       -0.49      1.34 o 
   5  -1  11        0.96       -1.44      2.33 o 
  -7   0  11        4.33        6.14      1.98 o 
  -6   0  11        1.96        2.42      1.62 o 
  -5   0  11        6.83        7.93      2.58 o 
  -4   0  11        9.58        8.88      2.63 o 
  -3   0  11      199.74      195.11      3.76 o 
  -2   0  11      133.09      130.70      3.43 o 
  -1   0  11      210.46      212.05      3.92 o 
   0   0  11      185.93      184.42      4.00 o 
   1   0  11      137.10      140.06      3.47 o 
   2   0  11       25.00       24.55      1.67 o 
   3   0  11       37.71       42.58      2.41 o 
   4   0  11       10.31       14.55      2.04 o 
   5   0  11       16.87       18.22      2.39 o 
  -7   1  11       21.70       24.74      5.27 o 
  -6   1  11        9.13        7.48      2.91 o 
  -5   1  11       28.55       28.65      2.46 o 
  -4   1  11      102.40      104.76      3.91 o 
  -3   1  11       17.11       15.55      1.56 o 
  -2   1  11       20.43       24.74      2.01 o 
  -1   1  11       59.67       70.01      3.08 o 
   0   1  11        6.01        8.78      1.52 o 
   1   1  11        4.41        5.84      1.44 o 
   2   1  11      125.88      126.28      4.37 o 
   3   1  11       83.88       74.31      5.31 o 
   4   1  11       85.33       78.25      5.77 o 
  -7   2  11       20.60       27.99      3.47 o 
  -6   2  11       59.57       64.64      6.92 o 
  -5   2  11       10.13       10.36      1.81 o 
  -4   2  11        7.71        7.03      1.82 o 
  -3   2  11       55.24       61.21      4.40 o 
  -2   2  11      137.54      137.25      4.34 o 
  -1   2  11       18.86       13.57      1.75 o 
   0   2  11       38.62       44.44      2.67 o 
   1   2  11       83.10       77.53      5.04 o 
   2   2  11       88.51       90.45      3.80 o 
   3   2  11       67.24       56.86      3.85 o 
   4   2  11       67.26       56.21      5.21 o 
  -6   3  11       11.01       14.35      3.23 o 
  -5   3  11       58.12       55.84      6.26 o 
  -4   3  11       29.88       40.78      5.70 o 
  -3   3  11       14.37       11.83      3.92 o 
  -2   3  11        6.53        7.08      2.15 o 
  -1   3  11      284.80      260.72     12.03 o 
   0   3  11       54.77       51.79      2.99 o 
   1   3  11       37.82       36.68      2.69 o 
   2   3  11       32.51       33.27      2.96 o 
   3   3  11       72.27       75.23      4.58 o 
  -6   4  11       11.87        7.89      4.08 o 
  -5   4  11       10.67       14.32      4.63 o 
  -4   4  11       15.52       19.70      5.01 o 
  -3   4  11       23.71       21.17      4.89 o 
  -2   4  11       54.91       52.01      4.38 o 
  -1   4  11       50.88       58.45      4.70 o 
   0   4  11       77.57       74.00      5.24 o 
   1   4  11       79.25       79.16      6.55 o 
   2   4  11       33.02       34.24      2.98 o 
  -5   5  11        7.46        5.40      4.43 o 
  -4   5  11       19.13       26.34      5.65 o 
  -3   5  11       35.54       38.45      6.42 o 
  -2   5  11       54.37       53.92      8.60 o 
  -1   5  11       39.39       32.60      4.29 o 
   0   5  11       71.43       66.53      5.50 o 
  -1  -7  12        1.06       -0.76      2.23 o 
   0  -7  12       16.32        9.64      4.55 o 
   1  -7  12        5.34        1.84      3.94 o 
   2  -7  12        9.82        4.79      4.09 o 
   3  -7  12       19.46       15.85      5.54 o 
  -3  -6  12       48.69       43.88      3.31 o 
  -2  -6  12       65.62       61.95      3.54 o 
  -1  -6  12       32.89       31.28      3.92 o 
   0  -6  12        1.93        4.15      2.17 o 
   1  -6  12       15.57        2.68      3.72 o 
   2  -6  12        4.86       19.10      5.15 o 
   3  -6  12       34.67       32.73      6.25 o 
   4  -6  12       25.04       14.31      5.08 o 
  -4  -5  12       73.21       64.81      6.77 o 
  -3  -5  12       39.87       33.85      2.90 o 
  -2  -5  12        4.56        5.01      1.62 o 
  -1  -5  12       18.84       17.95      2.15 o 
   0  -5  12      101.56      107.49      4.06 o 
   1  -5  12       55.15       55.64      3.68 o 
   2  -5  12       25.02       20.27      2.67 o 
   3  -5  12       50.05       54.82      3.02 o 
   4  -5  12       62.41       61.63      4.79 o 
  -5  -4  12        6.48        6.58      2.09 o 
  -4  -4  12        1.54        0.99      1.53 o 
  -3  -4  12       10.56       10.71      1.68 o 
  -2  -4  12      121.53      118.72      3.84 o 
  -1  -4  12      115.01      113.13      3.66 o 
   0  -4  12       89.75       95.10      3.32 o 
   1  -4  12      172.66      169.42      6.10 o 
   2  -4  12      151.42      155.45      7.25 o 
   3  -4  12       39.33       52.18      3.72 o 
   4  -4  12       33.76       31.39      3.29 o 
   5  -4  12       19.23       17.07      3.71 o 
  -5  -3  12        0.91        0.15      1.66 o 
  -4  -3  12        3.43        3.39      1.24 o 
  -3  -3  12      218.88      227.98      6.54 o 
  -2  -3  12       36.17       37.70      2.31 o 
  -1  -3  12      300.99      276.44      5.95 o 
   0  -3  12      332.58      311.72      7.20 o 
   1  -3  12      125.70      122.37      4.07 o 
   2  -3  12        4.42        6.34      1.82 o 
   3  -3  12       32.49       31.30      3.61 o 
   4  -3  12       18.10       21.93      3.57 o 
   5  -3  12       39.17       33.88      4.29 o 
  -6  -2  12        0.94        1.11      1.41 o 
  -5  -2  12       46.04       42.14      3.55 o 
  -4  -2  12      156.70      158.97      4.11 o 
  -3  -2  12       35.44       38.43      1.91 o 
  -2  -2  12      193.42      196.48      4.07 o 
  -1  -2  12       84.87       85.09      2.28 o 
   0  -2  12       48.72       51.41      3.31 o 
   1  -2  12       73.10       76.26      2.44 o 
   2  -2  12      202.67      191.71      4.79 o 
   3  -2  12       58.32       71.40      4.93 o 
   4  -2  12       64.51       81.18      5.50 o 
   5  -2  12        9.71       12.93      3.06 o 
  -6  -1  12       34.96       31.99      2.93 o 
  -5  -1  12       35.40       39.84      4.86 o 
  -4  -1  12       51.03       51.26      2.39 o 
  -3  -1  12       25.57       24.70      1.61 o 
  -2  -1  12        0.57        1.27      0.85 o 
  -1  -1  12        0.70        1.00      0.89 o 
   0  -1  12      169.02      183.15      7.01 o 
   1  -1  12      283.03      294.59      5.64 o 
   2  -1  12      106.27      117.27      3.81 o 
   3  -1  12       88.32       88.84      3.82 o 
   4  -1  12       19.02       17.70      2.14 o 
   5  -1  12       44.16       47.51      4.53 o 
  -6   0  12       36.13       30.21      2.82 o 
  -5   0  12        0.63        2.62      1.64 o 
  -4   0  12        4.33        5.72      1.58 o 
  -3   0  12      106.92      110.37      3.58 o 
  -2   0  12      111.56      122.11      2.94 o 
  -1   0  12       92.92      109.94      3.01 o 
   0   0  12       54.47       65.62      2.40 o 
   1   0  12       60.41       58.85      2.30 o 
   2   0  12      105.33      106.41      3.53 o 
   3   0  12       45.65       48.29      2.89 o 
   4   0  12       63.11       64.16      7.16 o 
  -6   1  12        6.10        7.18      2.00 o 
  -5   1  12       68.92       62.84      4.69 o 
  -4   1  12       32.32       33.79      2.58 o 
  -3   1  12       47.23       41.54      3.17 o 
  -2   1  12      137.04      137.66      4.42 o 
  -1   1  12      249.67      243.54      6.23 o 
   0   1  12        8.99        8.16      3.87 o 
   1   1  12       68.52       77.26      4.60 o 
   2   1  12       78.60       69.04      4.01 o 
   3   1  12      130.20      133.73      7.29 o 
   4   1  12       51.03       56.57      5.29 o 
  -6   2  12       29.76       32.40      3.98 o 
  -5   2  12       13.87       13.68      2.17 o 
  -4   2  12       30.87       30.54      4.54 o 
  -3   2  12       72.58       75.91      4.75 o 
  -2   2  12      124.33      119.29      4.23 o 
  -1   2  12       15.41       16.29      1.99 o 
   0   2  12      232.56      221.93      6.03 o 
   1   2  12       57.24       56.27      3.77 o 
   2   2  12       93.23       99.23      4.18 o 
   3   2  12       55.25       57.69      5.36 o 
  -6   3  12        3.54       -2.18      3.46 o 
  -5   3  12       48.77       52.62      6.48 o 
  -4   3  12       99.63      101.33      8.60 o 
  -3   3  12       12.10        8.47      3.63 o 
  -2   3  12       27.62       30.05      3.51 o 
  -1   3  12      208.09      200.68      8.07 o 
   0   3  12       79.75       69.95      4.12 o 
   1   3  12       48.86       55.04      3.36 o 
   2   3  12       29.17       32.14      2.92 o 
  -5   4  12       14.01       17.86      5.06 o 
  -4   4  12       10.82        6.53      4.09 o 
  -3   4  12       69.28       99.82      8.86 o 
  -2   4  12       32.96       45.16      6.55 o 
  -1   4  12       17.85       12.83      4.48 o 
   0   4  12       33.83       26.93      5.51 o 
   1   4  12       71.81       64.62     12.11 o 
  -3   5  12       31.86       30.74      6.42 o 
  -2   5  12       29.09       27.81      4.20 o 
  -2  -6  13       46.33       44.85      5.08 o 
  -1  -6  13       94.09       96.78      5.43 o 
   0  -6  13       55.77       58.84      4.15 o 
   1  -6  13       27.34       17.57      5.35 o 
   2  -6  13       89.36       90.93      9.31 o 
   3  -6  13       38.42       20.99      5.72 o 
  -3  -5  13       43.43       45.06      3.35 o 
  -2  -5  13       52.40       51.85      6.04 o 
  -1  -5  13      114.03      114.63      4.90 o 
   0  -5  13      114.81      116.35      4.42 o 
   1  -5  13       93.15       81.60      4.65 o 
   2  -5  13       29.82       32.03      2.58 o 
   3  -5  13       40.33       35.88      3.64 o 
   4  -5  13       11.14        4.71      2.49 o 
  -4  -4  13       10.53       10.46      2.13 o 
  -3  -4  13        0.58        0.90      1.56 o 
  -2  -4  13      133.09      135.32      6.56 o 
  -1  -4  13      109.94      115.73      4.78 o 
   0  -4  13      176.99      171.65      5.29 o 
   1  -4  13       91.07       90.74      3.64 o 
   2  -4  13       66.30       56.88      5.05 o 
   3  -4  13       30.97       33.48      7.91 o 
   4  -4  13       29.17       29.04      4.11 o 
  -5  -3  13        0.28        0.10      1.68 o 
  -4  -3  13       58.92       62.30      3.55 o 
  -3  -3  13      107.73      111.06      7.00 o 
  -2  -3  13        0.86        1.45      1.27 o 
  -1  -3  13       84.91       89.55      4.01 o 
   0  -3  13      181.02      189.51      4.23 o 
   1  -3  13      103.26      101.24      4.66 o 
   2  -3  13       23.47       32.37      3.09 o 
   3  -3  13       35.39       30.18      3.77 o 
   4  -3  13       65.30       71.83      5.49 o 
  -5  -2  13       64.39       66.25      2.93 o 
  -4  -2  13       39.45       40.34      2.60 o 
  -3  -2  13       90.08       94.16      2.60 o 
  -2  -2  13      142.70      143.94      3.47 o 
  -1  -2  13       13.47       15.18      1.42 o 
   0  -2  13        0.59        1.55      0.96 o 
   1  -2  13      120.95      129.02      3.97 o 
   2  -2  13      169.95      170.93      5.14 o 
   3  -2  13      104.86      116.08      6.42 o 
   4  -2  13       69.77       80.51      5.72 o 
  -6  -1  13       58.61       53.96      3.70 o 
  -5  -1  13       18.38       19.37      2.46 o 
  -4  -1  13       49.15       42.78      2.77 o 
  -3  -1  13       57.39       61.43      2.54 o 
  -2  -1  13       46.10       54.93      2.55 o 
  -1  -1  13       36.74       37.13      1.88 o 
   0  -1  13      204.81      206.34      4.74 o 
   1  -1  13      183.00      194.39      4.51 o 
   2  -1  13      201.96      209.58      9.76 o 
   3  -1  13       74.31       81.81      3.72 o 
   4  -1  13        9.15       10.25      2.05 o 
  -6   0  13       21.00       21.89      2.80 o 
  -5   0  13        9.00        8.17      2.02 o 
  -4   0  13       14.98       12.69      2.08 o 
  -3   0  13       46.45       46.24      2.87 o 
  -2   0  13      212.36      214.24      5.93 o 
  -1   0  13      295.02      286.38      6.96 o 
   0   0  13      103.20      112.09      3.21 o 
   1   0  13       54.81       57.07      2.59 o 
   2   0  13       49.17       56.26      8.92 o 
   3   0  13       38.39       45.14      2.86 o 
  -6   1  13        4.10        3.89      2.96 o 
  -5   1  13       81.21       76.54      4.67 o 
  -4   1  13       67.10       66.96      3.56 o 
  -3   1  13       77.23       86.92      4.60 o 
  -2   1  13      121.78      116.15      8.42 o 
  -1   1  13      136.79      126.19      4.45 o 
   0   1  13       38.36       40.18      3.19 o 
   1   1  13       29.33       31.57      5.68 o 
   2   1  13       28.13       26.58      3.88 o 
   3   1  13       54.50       60.55      5.31 o 
  -5   2  13       20.05       18.93      8.06 o 
  -4   2  13       33.31       28.23      3.14 o 
  -3   2  13       95.01      101.45      5.05 o 
  -2   2  13        8.92        9.77      1.88 o 
  -1   2  13       22.72       18.46      2.67 o 
   0   2  13       87.67       92.01      4.65 o 
   1   2  13       58.98       56.31      3.98 o 
   2   2  13       43.64       36.36      6.58 o 
  -5   3  13       58.03       51.65      6.94 o 
  -4   3  13       95.19       96.83      8.62 o 
  -3   3  13        0.61        1.32      3.53 o 
  -2   3  13       57.41       61.32      7.25 o 
  -1   3  13       46.56       41.15      3.49 o 
   0   3  13       48.51       47.43      3.77 o 
   1   3  13       17.72       16.55      2.43 o 
  -4   4  13       29.79       34.81      6.41 o 
  -3   4  13      144.56      157.41     11.11 o 
  -2   4  13       44.51       34.33      6.13 o 
  -1   4  13       22.59       29.69      6.04 o 
   0  -6  14       51.58       61.81      4.49 o 
   1  -6  14       26.61       38.92      3.80 o 
  -2  -5  14        8.03        6.78      2.01 o 
  -1  -5  14       21.35       16.69      2.39 o 
   0  -5  14      107.59      122.34      5.64 o 
   1  -5  14       64.40       56.34      4.13 o 
   2  -5  14       30.63       31.19      2.73 o 
   3  -5  14       35.90       36.60      5.90 o 
  -3  -4  14       20.02       26.08      2.75 o 
  -2  -4  14       31.23       33.36      2.89 o 
  -1  -4  14       30.86       29.55      4.59 o 
   0  -4  14       71.57       68.35      2.99 o 
   1  -4  14      125.86      127.17      4.38 o 
   2  -4  14       57.07       58.02      4.06 o 
   3  -4  14       33.42       26.19      4.23 o 
  -4  -3  14       83.75       85.76      4.20 o 
  -3  -3  14       66.71       69.40      3.75 o 
  -2  -3  14       59.98       53.79      3.27 o 
  -1  -3  14       78.70       72.45      2.99 o 
   0  -3  14      136.87      127.76      4.62 o 
   1  -3  14       97.06       98.93      8.79 o 
   2  -3  14       78.21       76.39      5.53 o 
   3  -3  14       16.84       17.22      3.45 o 
  -5  -2  14       81.16       85.99      3.09 o 
  -4  -2  14        8.89       12.02      1.89 o 
  -3  -2  14      136.92      141.68      5.42 o 
  -2  -2  14      196.52      207.27      4.45 o 
  -1  -2  14       69.16       70.25      2.78 o 
   0  -2  14        2.26        2.94      1.39 o 
   1  -2  14       62.19       61.58      3.21 o 
   2  -2  14       75.13       76.93      5.33 o 
   3  -2  14       79.75       77.11      5.56 o 
  -5  -1  14       28.37       29.32      2.86 o 
  -4  -1  14       88.11       80.06      4.00 o 
  -3  -1  14       43.04       43.72      2.33 o 
  -2  -1  14       15.07       14.75      1.82 o 
  -1  -1  14       49.85       51.29      2.63 o 
   0  -1  14      119.75      129.81      6.69 o 
   1  -1  14       60.07       72.43      3.51 o 
   2  -1  14      117.70      133.38      4.75 o 
   3  -1  14       34.90       35.11      2.75 o 
  -5   0  14       16.34       17.56      2.50 o 
  -4   0  14        7.43        6.93      2.17 o 
  -3   0  14        7.94        7.02      2.18 o 
  -2   0  14      108.74      103.27      4.17 o 
  -1   0  14      143.43      145.72     15.37 o 
   0   0  14       64.01       64.85      5.92 o 
   1   0  14       39.12       37.38      3.24 o 
   2   0  14        8.84        9.26      2.90 o 
   3   0  14       49.73       56.33      5.03 o 
  -5   1  14       60.87       57.38      3.72 o 
  -4   1  14       70.00       66.22      4.41 o 
  -3   1  14       64.62       58.36      3.98 o 
  -2   1  14       59.01       54.34      4.90 o 
  -1   1  14       25.89       22.98      8.27 o 
   0   1  14       19.42       17.19      2.68 o 
   1   1  14        0.39       -1.78      1.85 o 
   2   1  14        2.29        7.29      3.09 o 
  -4   2  14       82.19       75.65      6.17 o 
  -3   2  14      124.10      130.76      5.88 o 
  -2   2  14        6.27        9.12      2.49 o 
  -1   2  14       31.81       36.69      3.39 o 
   0   2  14       18.84       17.08      2.77 o 
   1   2  14       23.18       14.28      2.75 o 
  -3   3  14        2.19        0.00      2.09 o 
  -2   3  14       62.57       63.24      4.67 o 
  -1   3  14       28.34       32.76      3.54 o 
   0  -5  15       87.53       86.53      5.10 o 
  -2  -4  15       44.85       48.28      3.43 o 
  -1  -4  15       43.84       47.65      2.75 o 
   0  -4  15       30.50       33.26      2.74 o 
   1  -4  15       67.01       60.28      4.34 o 
   2  -4  15       31.45       29.35      4.44 o 
  -3  -3  15       28.83       29.20      2.54 o 
  -2  -3  15       52.94       44.28      2.62 o 
  -1  -3  15       48.93       40.01      3.03 o 
   0  -3  15       46.39       40.72      3.45 o 
   1  -3  15       41.63       47.82      4.69 o 
   2  -3  15       46.43       58.67      4.98 o 
  -4  -2  15        3.89        4.01      1.57 o 
  -3  -2  15       59.49       60.86      2.80 o 
  -2  -2  15       91.79       88.49      3.54 o 
  -1  -2  15       21.79       26.87      2.20 o 
   0  -2  15        3.24        2.25      1.37 o 
   1  -2  15        7.78        4.43      1.71 o 
   2  -2  15       43.96       45.33      4.48 o 
  -4  -1  15       79.09       89.93      4.39 o 
  -3  -1  15       20.89       25.17      2.62 o 
  -2  -1  15        0.38        4.63      2.09 o 
  -1  -1  15       21.76       21.63      2.36 o 
   0  -1  15       12.89       14.19      2.57 o 
   1  -1  15        8.77        8.67      1.88 o 
   2  -1  15        9.04        7.59      1.88 o 
  -4   0  15       16.35       23.54      3.10 o 
  -3   0  15       17.50       19.20      2.92 o 
  -2   0  15       91.00       90.17      5.99 o 
  -1   0  15       66.29       63.25      4.13 o 
   0   0  15       53.90       56.22      3.89 o 
   1   0  15        2.89        2.84      2.66 o 
  -4   1  15       28.86       23.33      3.94 o 
  -3   1  15       56.55       69.80      4.51 o 
  -2   1  15       34.77       25.54      3.18 o 
  -1   1  15       27.83       28.00      5.21 o 
   0   1  15       24.33       18.68      2.96 o 
  -2   2  15        0.59        0.07      2.09 o 
  -1   2  15        2.80        2.11      2.20 o 
  -1  -3  16       15.27       17.63      2.45 o 
   0  -3  16        0.51        0.77      2.58 o 
  -2  -2  16       67.32       62.97      3.56 o 
  -1  -2  16       19.36       24.47      3.92 o 
   0  -2  16        5.19        4.60      1.59 o 
  -2  -1  16        0.42        1.58      2.01 o 
  -1  -1  16       22.69       18.49      3.50 o 
   0  -1  16       28.52       28.75      3.14 o 
  -2   0  16       18.56       16.63      2.90 o 
  -1   0  16       23.42       17.68      2.91 o 
                                                 
